# Supplementary material for: Senp7 deficiency impairs lipid droplets maturation in white adipose tissues via Plin4 deSUMOylation
Source: J Biol Chem. 2024 Apr 25;300(6):107319. doi: 10.1016/j.jbc.2024.107319 (PMC11134554; doi:10.1016/j.jbc.2024.107319)
Supplement: Table S1 [file mmc3.xlsx]

## Sheet: export
	Pipetides(95%)
Name	IgG	Senp7
Elongation factor 1-alpha OS=Mus musculus OX=10090 GN=Eef1a1 PE=1 SV=1	1	48
Elongation factor 1-alpha OS=Mus musculus OX=10090 GN=Eef1a1 PE=2 SV=1	1	48
Elongation factor 1-alpha 1 OS=Mus musculus OX=10090 GN=Eef1a1 PE=1 SV=3	1	48
Tubulin beta-4B chain OS=Mus musculus OX=10090 GN=Tubb4b PE=1 SV=1	-	29
Tubulin beta-2A chain OS=Mus musculus OX=10090 GN=Tubb2a PE=1 SV=1	-	27
Tubulin beta chain OS=Mus musculus OX=10090 GN=Tubb2b PE=1 SV=1	-	26
Tubulin beta-2B chain OS=Mus musculus OX=10090 GN=Tubb2b PE=1 SV=1	-	26
Tubulin beta chain OS=Mus musculus OX=10090 GN=Tubb6 PE=1 SV=1	-	23
Tubulin beta-6 chain OS=Mus musculus OX=10090 GN=Tubb6 PE=1 SV=1	-	23
Glyceraldehyde-3-phosphate dehydrogenase OS=Mus musculus OX=10090 GN=Gm10358 PE=1 SV=1	2	23
Perilipin-4 OS=Mus musculus OX=10090 GN=Plin4 PE=1 SV=2	-	21
60 kDa heat shock protein, mitochondrial OS=Mus musculus OX=10090 GN=Hspd1 PE=1 SV=1	-	21
Tubulin alpha-1B chain OS=Mus musculus OX=10090 GN=Tuba1b PE=1 SV=2	2	21
TFG protein OS=Mus musculus OX=10090 GN=Tfg PE=1 SV=1	-	20
Uncharacterized protein OS=Mus musculus OX=10090 GN=Tfg PE=2 SV=1	-	20
Tubulin alpha-1A chain OS=Mus musculus OX=10090 GN=Tuba1a PE=1 SV=1	2	20
Tubb2a protein (Fragment) OS=Mus musculus OX=10090 GN=Tubb2a PE=2 SV=1	-	18
Tubulin beta chain (Fragment) OS=Mus musculus OX=10090 GN=Tubb4b PE=2 SV=2	-	18
Tubulin alpha chain (Fragment) OS=Mus musculus OX=10090 GN=Tuba4a PE=1 SV=1	2	16
Tubulin alpha-4A chain OS=Mus musculus OX=10090 GN=Tuba4a PE=1 SV=1	2	16
ATP-dependent 6-phosphofructokinase, liver type OS=Mus musculus OX=10090 GN=Pfkl PE=1 SV=4	-	15
Hormone-sensitive lipase OS=Mus musculus OX=10090 GN=Lipe PE=1 SV=1	-	15
Hormone-sensitive lipase OS=Mus musculus OX=10090 GN=Lipe PE=1 SV=2	-	15
Tubulin alpha chain (Fragment) OS=Mus musculus OX=10090 GN=Tuba1b PE=2 SV=1	2	15
Ig gamma-2A chain C region, membrane-bound form OS=Mus musculus OX=10090 GN=Igh-1a PE=1 SV=3	-	14
Ig gamma-2A chain C region, A allele OS=Mus musculus OX=10090 GN=Ighg PE=1 SV=1	-	14
Igh protein OS=Mus musculus OX=10090 GN=Igh PE=2 SV=1	1	14
Serpin H1 OS=Mus musculus OX=10090 GN=Serpinh1 PE=1 SV=3	0	14
Dynamin-1-like protein OS=Mus musculus OX=10090 GN=Dnm1l PE=1 SV=1	-	13
Uncharacterized protein OS=Mus musculus OX=10090 GN=Serpinh1 PE=2 SV=1	0	13
Uncharacterized protein OS=Mus musculus OX=10090 GN=Ddx3x PE=1 SV=1	-	12
ATP-dependent RNA helicase DDX3X OS=Mus musculus OX=10090 GN=Ddx3x PE=1 SV=3	-	12
Dynamin-1-like protein OS=Mus musculus OX=10090 GN=Dnm1l PE=1 SV=2	-	12
Ddx3x protein OS=Mus musculus OX=10090 GN=Ddx3x PE=2 SV=1	-	11
Enolase 1, alpha non-neuron OS=Mus musculus OX=10090 GN=EG433182 PE=1 SV=1	-	11
Alpha-enolase OS=Mus musculus OX=10090 GN=Eno1 PE=1 SV=3	-	11
EH-domain containing 1 (Fragment) OS=Mus musculus OX=10090 GN=Ehd1 PE=2 SV=2	-	10
EH-domain containing 1 OS=Mus musculus OX=10090 GN=Ehd1 PE=1 SV=2	-	10
EH domain-containing protein 1 OS=Mus musculus OX=10090 GN=Ehd1 PE=1 SV=1	-	10
UDP-glucose 6-dehydrogenase OS=Mus musculus OX=10090 GN=Ugdh PE=1 SV=1	-	10
Alpha-enolase OS=Mus musculus OX=10090 GN=Eno1 PE=1 SV=1	-	10
Fabp4 protein OS=Mus musculus OX=10090 GN=Fabp4 PE=1 SV=1	-	10
Fatty acid-binding protein, adipocyte OS=Mus musculus OX=10090 GN=Fabp4 PE=1 SV=3	-	10
Uncharacterized protein OS=Mus musculus OX=10090 GN=Ddx3y PE=2 SV=1	-	10
ATP-dependent RNA helicase DDX3Y OS=Mus musculus OX=10090 GN=Ddx3y PE=1 SV=2	-	10
Uncharacterized protein OS=Mus musculus OX=10090 GN=Ehd1 PE=2 SV=1	-	9
Uncharacterized protein (Fragment) OS=Mus musculus OX=10090 GN=Ehd1 PE=2 SV=1	-	9
UDP-glucose 6-dehydrogenase OS=Mus musculus OX=10090 GN=Ugdh PE=2 SV=1	-	9
Uncharacterized protein (Fragment) OS=Mus musculus OX=10090 GN=Ugdh PE=2 SV=1	-	9
EH domain-containing protein 2 OS=Mus musculus OX=10090 GN=Ehd2 PE=1 SV=1	-	9
Uncharacterized protein OS=Mus musculus OX=10090 GN=Eif2s3x PE=2 SV=1	-	9
Eukaryotic translation initiation factor 2, subunit 3, structural gene X-linked OS=Mus musculus OX=10090 GN=Eif2s3x PE=1 SV=1	-	9
Eukaryotic translation initiation factor 2 subunit 3, X-linked OS=Mus musculus OX=10090 GN=Eif2s3x PE=1 SV=2	-	9
Eukaryotic translation initiation factor 3 subunit B OS=Mus musculus OX=10090 GN=Eif3b PE=2 SV=1	-	9
Eukaryotic translation initiation factor 3 subunit B OS=Mus musculus OX=10090 GN=Eif3b PE=1 SV=1	-	9
ATP-dependent 6-phosphofructokinase OS=Mus musculus OX=10090 GN=Pfkp PE=1 SV=1	-	9
ATP-dependent 6-phosphofructokinase, platelet type OS=Mus musculus OX=10090 GN=Pfkp PE=1 SV=1	-	9
Eukaryotic translation initiation factor 3 subunit G OS=Mus musculus OX=10090 GN=Eif3g PE=1 SV=1	-	8
Eukaryotic translation initiation factor 3 subunit G OS=Mus musculus OX=10090 GN=Eif3g PE=1 SV=2	-	8
Eukaryotic translation initiation factor 3 subunit F OS=Mus musculus OX=10090 GN=Eif3f PE=2 SV=1	-	8
Eukaryotic translation initiation factor 3 subunit F OS=Mus musculus OX=10090 GN=Eif3f PE=1 SV=2	-	8
MYB-1b OS=Mus musculus OX=10090 GN=Ybx1 PE=2 SV=1	-	8
Y box protein 1 OS=Mus musculus OX=10090 GN=Ybx1 PE=1 SV=1	-	8
Nuclease-sensitive element-binding protein 1 OS=Mus musculus OX=10090 GN=Ybx1 PE=1 SV=3	-	8
Uncharacterized protein (Fragment) OS=Mus musculus OX=10090 GN=Eif3e PE=2 SV=1	-	8
Eukaryotic translation initiation factor 3 subunit E OS=Mus musculus OX=10090 GN=Eif3e PE=1 SV=1	-	8
Electron transfer flavoprotein subunit alpha, mitochondrial OS=Mus musculus OX=10090 GN=Etfa PE=1 SV=2	2	8
ATP synthase subunit alpha, mitochondrial OS=Mus musculus OX=10090 GN=Atp5f1a PE=1 SV=1	2	8
ATP synthase subunit alpha OS=Mus musculus OX=10090 GN=Atp5a1 PE=1 SV=1	2	8
Eukaryotic translation initiation factor 3 subunit G OS=Mus musculus OX=10090 GN=Eif3g PE=2 SV=1	-	7
Uncharacterized protein (Fragment) OS=Mus musculus OX=10090 GN=Eif2s3x PE=2 SV=1	-	7
Exportin-2 OS=Mus musculus OX=10090 GN=Cse1l PE=1 SV=1	-	7
Perilipin-1 OS=Mus musculus OX=10090 GN=Plin1 PE=1 SV=2	-	7
Rps6ka3 protein (Fragment) OS=Mus musculus OX=10090 GN=Rps6ka3 PE=2 SV=1	-	7
Non-specific serine/threonine protein kinase OS=Mus musculus OX=10090 GN=Rps6ka3 PE=1 SV=1	-	7
Ribosomal protein S6 kinase alpha-3 OS=Mus musculus OX=10090 GN=Rps6ka3 PE=1 SV=2	-	7
Hnrpk protein OS=Mus musculus OX=10090 GN=Hnrnpk PE=2 SV=1	-	7
Peptidyl-prolyl cis-trans isomerase OS=Mus musculus OX=10090 GN=Ppia PE=1 SV=1	-	7
Peptidyl-prolyl cis-trans isomerase OS=Mus musculus OX=10090 GN=Ppia PE=2 SV=1	-	7
Peptidyl-prolyl cis-trans isomerase A OS=Mus musculus OX=10090 GN=Ppia PE=1 SV=2	-	7
Eukaryotic translation initiation factor 3 subunit L OS=Mus musculus OX=10090 GN=Eif3l PE=1 SV=1	-	7
Uncharacterized protein OS=Mus musculus OX=10090 GN=Hdlbp PE=2 SV=1	-	7
High density lipoprotein (HDL) binding protein, isoform CRA_d OS=Mus musculus OX=10090 GN=Hdlbp PE=1 SV=1	-	7
Poly(rC)-binding protein 1 OS=Mus musculus OX=10090 GN=Pcbp1 PE=1 SV=1	-	7
Cofilin 1, non-muscle OS=Mus musculus OX=10090 GN=Cfl1 PE=2 SV=1	-	7
Cofilin-1 OS=Mus musculus OX=10090 GN=Cfl1 PE=1 SV=1	-	7
Cofilin-1 OS=Mus musculus OX=10090 GN=Cfl1 PE=1 SV=3	-	7
Glycerol-3-phosphate dehydrogenase [NAD(+)], cytoplasmic OS=Mus musculus OX=10090 GN=Gpd1 PE=1 SV=3	-	7
Peroxiredoxin-1 OS=Mus musculus OX=10090 GN=Prdx1 PE=1 SV=1	-	7
Csda protein OS=Mus musculus OX=10090 GN=Ybx3 PE=2 SV=1	-	7
Y-box-binding protein 3 OS=Mus musculus OX=10090 GN=Ybx3 PE=1 SV=2	-	7
Eukaryotic translation initiation factor 2 subunit 3, Y-linked OS=Mus musculus OX=10090 GN=Eif2s3y PE=1 SV=2	-	7
Uncharacterized protein OS=Mus musculus OX=10090 GN=Hnrnpk PE=2 SV=1	-	6
Heterogeneous nuclear ribonucleoprotein K OS=Mus musculus OX=10090 GN=Hnrnpk PE=1 SV=1	-	6
RAB14 protein OS=Mus musculus OX=10090 GN=Rab14 PE=1 SV=1	-	6
Ras-related protein Rab-14 OS=Mus musculus OX=10090 GN=Rab14 PE=1 SV=3	-	6
RAB14 protein OS=Mus musculus OX=10090 GN=Rab14 PE=2 SV=1	-	6
Polyadenylate-binding protein OS=Mus musculus OX=10090 GN=Pabpc1 PE=2 SV=1	-	6
Polyadenylate-binding protein 1 OS=Mus musculus OX=10090 GN=Pabpc1 PE=1 SV=2	-	6
Vigilin OS=Mus musculus OX=10090 GN=Hdlbp PE=1 SV=1	-	6
Uncharacterized protein OS=Mus musculus OX=10090 GN=Cfl1 PE=2 SV=1	-	6
Glycerol-3-phosphate dehydrogenase [NAD(+)] OS=Mus musculus OX=10090 GN=Gpd1 PE=1 SV=1	-	6
60S acidic ribosomal protein P0 OS=Mus musculus OX=10090 GN=Rplp0 PE=2 SV=1	-	6
60S acidic ribosomal protein P0 OS=Mus musculus OX=10090 GN=Rplp0 PE=1 SV=3	-	6
Peroxiredoxin-1 (Fragment) OS=Mus musculus OX=10090 GN=Prdx1 PE=1 SV=1	-	6
Peroxiredoxin-1 (Fragment) OS=Mus musculus OX=10090 GN=Prdx1 PE=1 SV=8	-	6
Uncharacterized protein OS=Mus musculus OX=10090 GN=Psmc3 PE=2 SV=1	-	6
Uncharacterized protein (Fragment) OS=Mus musculus OX=10090 GN=Psmc3 PE=2 SV=1	-	6
26S proteasome regulatory subunit 6A OS=Mus musculus OX=10090 GN=Psmc3 PE=1 SV=1	-	6
26S proteasome regulatory subunit 6A OS=Mus musculus OX=10090 GN=Psmc3 PE=1 SV=2	-	6
Pyruvate kinase PKM OS=Mus musculus OX=10090 GN=Pkm PE=1 SV=4	-	6
MAb 106 light chain OS=Mus musculus OX=10090 GN=LC PE=2 SV=1	-	6
Kappa light chain (Fragment) OS=Mus musculus OX=10090 GN=Igkc PE=1 SV=1	-	6
Kappa light chain C_region (Fragment) OS=Mus musculus OX=10090 PE=1 SV=1	-	6
If kappa light chain (Fragment) OS=Mus musculus OX=10090 GN=Igkc PE=1 SV=1	-	6
Light chain kappa OS=Mus musculus OX=10090 GN=Igk PE=2 SV=1	-	6
MAb 6H10 light chain OS=Mus musculus OX=10090 GN=LC PE=2 SV=1	-	6
Fab4201 heavy chain OS=Mus musculus OX=10090 PE=1 SV=1	-	6
IgE L chain kappa OS=Mus musculus OX=10090 PE=2 SV=1	-	6
Igk protein OS=Mus musculus OX=10090 GN=Igk PE=2 SV=1	-	6
LOC100046793 protein OS=Mus musculus OX=10090 GN=LOC100046793 PE=1 SV=1	-	6
Monoclonal 11D8 anti-human butyrylcholinesterase (BChE) light chain OS=Mus musculus OX=10090 PE=2 SV=1	-	6
MAb 44B1 light chain OS=Mus musculus OX=10090 GN=LC PE=2 SV=1	-	6
LC protein OS=Mus musculus OX=10090 GN=LC PE=2 SV=1	-	6
Immunoglobulin kappa constant OS=Mus musculus OX=10090 GN=Igkc PE=1 SV=2	-	6
Uncharacterized protein OS=Mus musculus OX=10090 GN=Acaa1a PE=2 SV=1	-	6
Chaperonin subunit 2 (Beta), isoform CRA_a OS=Mus musculus OX=10090 GN=Cct2 PE=1 SV=1	-	6
T-complex protein 1 subunit beta OS=Mus musculus OX=10090 GN=Cct2 PE=1 SV=4	-	6
Brain cDNA, clone MNCb-1272, similar to Mus musculus chaperonin subunit 2 (beta) (Cct2), mRNA OS=Mus musculus OX=10090 GN=Cct2 PE=2 SV=1	-	6
MCG140066 OS=Mus musculus OX=10090 GN=Rtraf PE=1 SV=1	-	6
RNA transcription, translation and transport factor protein OS=Mus musculus OX=10090 GN=RTRAF PE=1 SV=1	-	6
Dynamin-2 OS=Mus musculus OX=10090 GN=Dnm2 PE=1 SV=1	-	6
Dynamin-2 OS=Mus musculus OX=10090 GN=Dnm2 PE=1 SV=2	-	6
Uncharacterized protein OS=Mus musculus OX=10090 GN=Dnm2 PE=2 SV=1	-	6
Fructose-bisphosphate aldolase OS=Mus musculus OX=10090 GN=Aldoa PE=2 SV=1	-	6
Fructose-bisphosphate aldolase OS=Mus musculus OX=10090 GN=Aldoa PE=1 SV=1	-	6
Fructose-bisphosphate aldolase A OS=Mus musculus OX=10090 GN=Aldoa PE=1 SV=2	-	6
Galectin-1 OS=Mus musculus OX=10090 GN=Lgals1 PE=1 SV=3	-	6
Ewing sarcoma breakpoint region 1 OS=Mus musculus OX=10090 GN=Ewsr1 PE=2 SV=1	-	6
RNA-binding protein EWS OS=Mus musculus OX=10090 GN=Ewsr1 PE=1 SV=1	-	6
Uncharacterized protein OS=Mus musculus OX=10090 GN=Ewsr1 PE=2 SV=1	-	6
RNA-binding protein EWS OS=Mus musculus OX=10090 GN=Ewsr1 PE=1 SV=2	-	6
Keratin 1b (Fragment) OS=Mus musculus OX=10090 GN=Krt77 PE=2 SV=1	-	6
Type II cytokeratin Kb39 (Fragment) OS=Mus musculus OX=10090 GN=Krt77 PE=2 SV=1	-	6
Igk protein OS=Mus musculus OX=10090 GN=Igk PE=1 SV=1	10	6
Uncharacterized protein OS=Mus musculus OX=10090 PE=1 SV=1	11	6
MAb 31C6 light chain OS=Mus musculus OX=10090 GN=LC PE=4 SV=1	12	6
Anti-colorectal carcinoma light chain OS=Mus musculus OX=10090 PE=1 SV=1	9	6
Anti-acid phosphatase variable light chain 11 (Fragment) OS=Mus musculus OX=10090 PE=2 SV=1	1	6
RAB14 protein variant OS=Mus musculus OX=10090 GN=Rab14 PE=1 SV=1	-	5
RAB14 protein variant OS=Mus musculus OX=10090 GN=Rab14 PE=2 SV=1	-	5
Polyadenylate-binding protein (Fragment) OS=Mus musculus OX=10090 GN=Pabpc1 PE=2 SV=1	-	5
Triosephosphate isomerase OS=Mus musculus OX=10090 GN=Tpi1 PE=1 SV=4	-	5
ADP-ribosylation factor 3 OS=Mus musculus OX=10090 GN=Arf3 PE=2 SV=1	-	5
ADP-ribosylation factor 1 OS=Mus musculus OX=10090 GN=Arf1 PE=1 SV=2	-	5
ADP-ribosylation factor 3 OS=Mus musculus OX=10090 GN=Arf3 PE=2 SV=2	-	5
Uncharacterized protein OS=Mus musculus OX=10090 GN=Prps1 PE=2 SV=1	-	5
Phosphoribosyl pyrophosphate synthetase 1-like 3 OS=Mus musculus OX=10090 GN=Prps1l3 PE=3 SV=1	-	5
Ribose-phosphate pyrophosphokinase 1 OS=Mus musculus OX=10090 GN=Prps1 PE=1 SV=4	-	5
Peptidylprolyl isomerase OS=Mus musculus OX=10090 GN=Fkbp10 PE=2 SV=1	-	5
Peptidyl-prolyl cis-trans isomerase FKBP10 OS=Mus musculus OX=10090 GN=Fkbp10 PE=1 SV=2	-	5
Dynamin-2 (Fragment) OS=Mus musculus OX=10090 GN=Dnm2 PE=1 SV=1	-	5
MKIAA4115 protein (Fragment) OS=Mus musculus OX=10090 GN=G3bp1 PE=2 SV=1	-	5
Ras GTPase-activating protein-binding protein 1 OS=Mus musculus OX=10090 GN=G3bp1 PE=1 SV=1	-	5
ATP-citrate synthase OS=Mus musculus OX=10090 GN=Acly PE=2 SV=1	-	5
ATP-citrate synthase OS=Mus musculus OX=10090 GN=Acly PE=1 SV=1	-	5
Peflin OS=Mus musculus OX=10090 GN=Pef1 PE=1 SV=1	-	5
Basic leucine zipper and W2 domain-containing protein 1 OS=Mus musculus OX=10090 GN=Bzw1 PE=1 SV=1	-	5
Charged multivesicular body protein 4b OS=Mus musculus OX=10090 GN=Chmp4b PE=1 SV=2	-	5
Eukaryotic translation initiation factor 3 subunit I OS=Mus musculus OX=10090 GN=Eif3i PE=2 SV=1	-	5
Eukaryotic translation initiation factor 3 subunit I OS=Mus musculus OX=10090 GN=Eif3i PE=1 SV=1	-	5
Glycine--tRNA ligase OS=Mus musculus OX=10090 GN=Gars PE=1 SV=1	-	5
Eukaryotic translation initiation factor 2 subunit 1 OS=Mus musculus OX=10090 GN=Eif2s1 PE=1 SV=3	-	5
DbpA murine homologue OS=Mus musculus OX=10090 GN=Ybx3 PE=2 SV=1	-	5
Peroxiredoxin-6 OS=Mus musculus OX=10090 GN=Prdx6 PE=1 SV=1	2	5
MKIAA0106 protein (Fragment) OS=Mus musculus OX=10090 GN=Prdx6 PE=2 SV=1	2	5
MCG140959, isoform CRA_a OS=Mus musculus OX=10090 GN=Myl6 PE=2 SV=1	1	5
Myosin light polypeptide 6 OS=Mus musculus OX=10090 GN=Myl6 PE=1 SV=3	1	5
Triosephosphate isomerase OS=Mus musculus OX=10090 GN=Tpi1 PE=1 SV=1	-	4
Uncharacterized protein OS=Mus musculus OX=10090 GN=Psmc5 PE=2 SV=1	-	4
26S proteasome regulatory subunit 8 OS=Mus musculus OX=10090 GN=Psmc5 PE=1 SV=1	-	4
3-ketoacyl-CoA thiolase A, peroxisomal OS=Mus musculus OX=10090 GN=Acaa1a PE=1 SV=1	-	4
ADP-ribosylation factor 5 OS=Mus musculus OX=10090 GN=Arf5 PE=1 SV=2	-	4
Elongation factor Tu, mitochondrial OS=Mus musculus OX=10090 GN=Tufm PE=1 SV=1	-	4
Uncharacterized protein (Fragment) OS=Mus musculus OX=10090 GN=Acly PE=2 SV=1	-	4
COP9 signalosome complex subunit 8 OS=Mus musculus OX=10090 GN=Cops8 PE=1 SV=1	-	4
60S acidic ribosomal protein P2 OS=Mus musculus OX=10090 GN=Rplp2 PE=1 SV=3	-	4
Eukaryotic translation initiation factor 3 subunit M OS=Mus musculus OX=10090 GN=Eif3m PE=1 SV=1	-	4
Uncharacterized protein OS=Mus musculus OX=10090 GN=Rab5c PE=2 SV=1	-	4
RAB5C, member RAS oncogene family, isoform CRA_a OS=Mus musculus OX=10090 GN=Rab5c PE=1 SV=1	-	4
Ras-related protein Rab-5C OS=Mus musculus OX=10090 GN=Rab5c PE=1 SV=2	-	4
Ras-related protein Rab-5C OS=Mus musculus OX=10090 GN=Rab5c PE=1 SV=1	-	4
Proteasome (Prosome, macropain) 26S subunit, ATPase, 4 OS=Mus musculus OX=10090 GN=Psmc4 PE=2 SV=1	-	4
Uncharacterized protein (Fragment) OS=Mus musculus OX=10090 GN=Psmc4 PE=2 SV=1	-	4
Uncharacterized protein OS=Mus musculus OX=10090 GN=Psmc4 PE=2 SV=1	-	4
26S proteasome regulatory subunit 6B OS=Mus musculus OX=10090 GN=Psmc4 PE=1 SV=1	-	4
26S proteasome regulatory subunit 6B OS=Mus musculus OX=10090 GN=Psmc4 PE=1 SV=2	-	4
Immunoglobulin-binding protein 1 OS=Mus musculus OX=10090 GN=Igbp1 PE=1 SV=1	-	4
Polypyrimidine tract-binding protein 1 OS=Mus musculus OX=10090 GN=Ptbp1 PE=1 SV=2	-	4
Caveolae-associated protein 1 OS=Mus musculus OX=10090 GN=Cavin1 PE=1 SV=1	-	4
E3 ubiquitin-protein ligase OS=Mus musculus OX=10090 GN=Nedd4 PE=1 SV=1	-	4
E3 ubiquitin-protein ligase NEDD4 OS=Mus musculus OX=10090 GN=Nedd4 PE=1 SV=3	-	4
Caveolae-associated protein 2 OS=Mus musculus OX=10090 GN=Cavin2 PE=1 SV=3	-	4
Heterogeneous nuclear ribonucleoprotein H OS=Mus musculus OX=10090 GN=Hnrnph1 PE=1 SV=1	-	4
Heterogeneous nuclear ribonucleoprotein H1 OS=Mus musculus OX=10090 GN=Hnrnph1 PE=1 SV=2	-	4
Heterogeneous nuclear ribonucleoprotein H OS=Mus musculus OX=10090 GN=Hnrnph1 PE=1 SV=3	-	4
Synaptobrevin homolog YKT6 OS=Mus musculus OX=10090 GN=Ykt6 PE=1 SV=1	-	4
26S proteasome non-ATPase regulatory subunit 4 OS=Mus musculus OX=10090 GN=Psmd4 PE=1 SV=1	-	4
Asparagine--tRNA ligase, cytoplasmic OS=Mus musculus OX=10090 GN=Nars PE=1 SV=2	-	4
Src substrate cortactin OS=Mus musculus OX=10090 GN=Cttn PE=1 SV=2	-	4
Cortactin, isoform CRA_a OS=Mus musculus OX=10090 GN=Cttn PE=1 SV=1	-	4
Uncharacterized protein OS=Mus musculus OX=10090 GN=Cttn PE=2 SV=1	-	4
Eif2s2 protein OS=Mus musculus OX=10090 GN=Eif2s2 PE=1 SV=1	-	4
Eukaryotic translation initiation factor 2 subunit 2 OS=Mus musculus OX=10090 GN=Eif2s2 PE=1 SV=1	-	4
Isocitrate dehydrogenase [NAD] subunit, mitochondrial OS=Mus musculus OX=10090 GN=Idh3a PE=1 SV=1	-	4
Isocitrate dehydrogenase [NAD] subunit alpha, mitochondrial OS=Mus musculus OX=10090 GN=Idh3a PE=1 SV=1	-	4
Nascent polypeptide-associated complex subunit alpha, muscle-specific form OS=Mus musculus OX=10090 GN=Naca PE=1 SV=2	-	4
Uncharacterized protein OS=Mus musculus OX=10090 GN=Naca PE=2 SV=1	-	4
Nascent polypeptide-associated complex subunit alpha OS=Mus musculus OX=10090 GN=Naca PE=1 SV=1	-	4
Uncharacterized protein (Fragment) OS=Mus musculus OX=10090 GN=Ddx5 PE=2 SV=1	-	4
DEAD (Asp-Glu-Ala-Asp) box polypeptide 5 OS=Mus musculus OX=10090 GN=Ddx5 PE=1 SV=1	-	4
Ddx5 protein (Fragment) OS=Mus musculus OX=10090 GN=Ddx5 PE=2 SV=1	-	4
DEAD (Asp-Glu-Ala-Asp) box polypeptide 5 OS=Mus musculus OX=10090 GN=Ddx5 PE=2 SV=1	-	4
Probable ATP-dependent RNA helicase DDX5 OS=Mus musculus OX=10090 GN=Ddx5 PE=1 SV=2	-	4
Uncharacterized protein OS=Mus musculus OX=10090 GN=Ddx5 PE=2 SV=1	-	4
MCG2872, isoform CRA_b OS=Mus musculus OX=10090 GN=Ddx5 PE=1 SV=1	-	4
DEAD (Asp-Glu-Ala-Asp) box polypeptide 17, isoform CRA_a OS=Mus musculus OX=10090 GN=Ddx17 PE=1 SV=1	-	4
Probable ATP-dependent RNA helicase DDX17 OS=Mus musculus OX=10090 GN=Ddx17 PE=1 SV=1	-	4
IQ motif containing GTPase activating protein 1 OS=Mus musculus OX=10090 GN=Iqgap1 PE=2 SV=1	-	4
MKIAA0051 protein (Fragment) OS=Mus musculus OX=10090 GN=Iqgap1 PE=2 SV=1	-	4
Ras GTPase-activating-like protein IQGAP1 OS=Mus musculus OX=10090 GN=Iqgap1 PE=1 SV=2	-	4
Uncharacterized protein OS=Mus musculus OX=10090 GN=Trap1 PE=2 SV=1	-	4
Trap1 protein (Fragment) OS=Mus musculus OX=10090 GN=Trap1 PE=2 SV=1	-	4
Heat shock protein 75 kDa, mitochondrial OS=Mus musculus OX=10090 GN=Trap1 PE=1 SV=1	-	4
Chaperonin containing Tcp1, subunit 6a (Zeta) OS=Mus musculus OX=10090 GN=Cct6a PE=2 SV=1	-	4
Uncharacterized protein OS=Mus musculus OX=10090 GN=Cct6a PE=2 SV=1	-	4
T-complex protein 1 subunit zeta OS=Mus musculus OX=10090 GN=Cct6a PE=1 SV=3	-	4
Immmunoglobulin light chain variable region (Fragment) OS=Mus musculus OX=10090 PE=2 SV=1	1	4
Myosin light polypeptide 6 OS=Mus musculus OX=10090 GN=Myl6 PE=1 SV=1	1	4
Immunoglobulin kappa variable 1-133 (Fragment) OS=Mus musculus OX=10090 GN=Igkv1-133 PE=4 SV=1	1	4
Immunoglobulin kappa variable 1-135 (Fragment) OS=Mus musculus OX=10090 GN=Igkv1-135 PE=4 SV=1	1	4
Uncharacterized protein OS=Mus musculus OX=10090 GN=Ptbp1 PE=2 SV=1	-	3
MCG13402, isoform CRA_c OS=Mus musculus OX=10090 GN=Ptbp1 PE=1 SV=1	-	3
Polypirimidine tract binding protein OS=Mus musculus OX=10090 GN=Ptbp1 PE=2 SV=1	-	3
MCG13402, isoform CRA_a OS=Mus musculus OX=10090 GN=Ptbp1 PE=1 SV=1	-	3
Polypyrimidine tract binding protein 1 OS=Mus musculus OX=10090 GN=Ptbp1 PE=2 SV=1	-	3
MCG13402, isoform CRA_d OS=Mus musculus OX=10090 GN=Ptbp1 PE=1 SV=1	-	3
Uncharacterized protein (Fragment) OS=Mus musculus OX=10090 GN=Eif2s1 PE=2 SV=1	-	3
Eukaryotic translation initiation factor 4 gamma 2 OS=Mus musculus OX=10090 GN=Eif4g2 PE=1 SV=1	-	3
Eukaryotic translation initiation factor 4, gamma 2 OS=Mus musculus OX=10090 GN=Eif4g2 PE=2 SV=1	-	3
Eukaryotic translation initiation factor 4 gamma 2 OS=Mus musculus OX=10090 GN=Eif4g2 PE=1 SV=2	-	3
Uncharacterized protein (Fragment) OS=Mus musculus OX=10090 GN=Eif4g2 PE=2 SV=1	-	3
Uncharacterized protein OS=Mus musculus OX=10090 GN=Cavin1 PE=2 SV=1	-	3
Insulin-like growth factor 2 mRNA-binding protein 2 OS=Mus musculus OX=10090 GN=Igf2bp2 PE=1 SV=1	-	3
Uncharacterized protein OS=Mus musculus OX=10090 GN=Cops3 PE=1 SV=1	-	3
COP9 signalosome complex subunit 3 OS=Mus musculus OX=10090 GN=Cops3 PE=1 SV=3	-	3
Patatin-like phospholipase domain-containing protein 2 OS=Mus musculus OX=10090 GN=Pnpla2 PE=1 SV=1	-	3
Uncharacterized protein (Fragment) OS=Mus musculus OX=10090 GN=Hnrnph1 PE=2 SV=1	-	3
Uncharacterized protein OS=Mus musculus OX=10090 GN=Psmd4 PE=2 SV=1	-	3
Fatty acid binding protein 5, epidermal OS=Mus musculus OX=10090 GN=Fabp5 PE=1 SV=1	-	3
Fatty acid-binding protein 5 OS=Mus musculus OX=10090 GN=Fabp5 PE=1 SV=3	-	3
Uncharacterized protein OS=Mus musculus OX=10090 GN=Eif4a1 PE=2 SV=1	-	3
Uncharacterized protein OS=Mus musculus OX=10090 GN=Eif4a1 PE=1 SV=1	-	3
Eif4a1 protein (Fragment) OS=Mus musculus OX=10090 GN=Eif4a1 PE=2 SV=1	-	3
Eukaryotic initiation factor 4A-I OS=Mus musculus OX=10090 GN=Eif4a1 PE=1 SV=1	-	3
Proteaseome (Prosome, macropain) 28 subunit, 3 OS=Mus musculus OX=10090 GN=Psme3 PE=1 SV=1	-	3
Proteasome activator complex subunit 3 OS=Mus musculus OX=10090 GN=Psme3 PE=1 SV=1	-	3
D-3-phosphoglycerate dehydrogenase OS=Mus musculus OX=10090 GN=Phgdh PE=1 SV=3	-	3
Heterogeneous nuclear ribonucleoprotein U OS=Mus musculus OX=10090 GN=Hnrnpu PE=1 SV=1	-	3
Uncharacterized protein (Fragment) OS=Mus musculus OX=10090 GN=Hnrnpu PE=2 SV=1	-	3
ADP-sugar pyrophosphatase OS=Mus musculus OX=10090 GN=Nudt5 PE=1 SV=1	-	3
Glucose-6-phosphate isomerase OS=Mus musculus OX=10090 GN=Gpi PE=1 SV=4	-	3
L-lactate dehydrogenase OS=Mus musculus OX=10090 GN=Ldha PE=1 SV=1	-	3
L-lactate dehydrogenase A chain OS=Mus musculus OX=10090 GN=Ldha PE=1 SV=3	-	3
L-lactate dehydrogenase (Fragment) OS=Mus musculus OX=10090 GN=Ldha PE=1 SV=2	-	3
Far upstream element-binding protein 2 OS=Mus musculus OX=10090 GN=Khsrp PE=1 SV=1	-	3
Far upstream element-binding protein 2 OS=Mus musculus OX=10090 GN=Khsrp PE=1 SV=2	-	3
Uncharacterized protein (Fragment) OS=Mus musculus OX=10090 GN=Ewsr1 PE=2 SV=1	-	3
Heterogeneous nuclear ribonucleoprotein D-like OS=Mus musculus OX=10090 GN=Hnrnpdl PE=1 SV=1	-	3
Heterogeneous nuclear ribonucleoprotein D-like (Fragment) OS=Mus musculus OX=10090 GN=Hnrnpdl PE=1 SV=1	-	3
Thyroid hormone responsive SPOT14 homolog (Rattus), isoform CRA_c OS=Mus musculus OX=10090 GN=Thrsp PE=1 SV=1	-	3
Thyroid hormone-inducible hepatic protein OS=Mus musculus OX=10090 GN=Thrsp PE=1 SV=1	-	3
Isocitrate dehydrogenase [NAD] subunit, mitochondrial OS=Mus musculus OX=10090 GN=Idh3b PE=1 SV=1	-	3
Annexin OS=Mus musculus OX=10090 GN=Anxa1 PE=2 SV=1	-	3
Annexin OS=Mus musculus OX=10090 GN=Anxa1 PE=1 SV=1	-	3
Annexin A1 OS=Mus musculus OX=10090 GN=Anxa1 PE=1 SV=2	-	3
Uncharacterized protein (Fragment) OS=Mus musculus OX=10090 GN=Bzw2 PE=2 SV=1	-	3
Basic leucine zipper and W2 domain-containing protein 2 OS=Mus musculus OX=10090 GN=Bzw2 PE=1 SV=1	-	3
Basic leucine zipper and W2 domain-containing protein 2 OS=Mus musculus molossinus OX=57486 GN=Bzw2 PE=2 SV=1	-	3
Uncharacterized protein OS=Mus musculus OX=10090 GN=Bzw2 PE=2 SV=1	-	3
Uncharacterized protein (Fragment) OS=Mus musculus OX=10090 GN=Iqgap1 PE=2 SV=1	-	3
Peptidylprolyl isomerase OS=Mus musculus OX=10090 GN=Fkbp5 PE=1 SV=1	-	3
Peptidylprolyl isomerase OS=Mus musculus OX=10090 GN=Fkbp5 PE=2 SV=1	-	3
Peptidyl-prolyl cis-trans isomerase FKBP5 OS=Mus musculus OX=10090 GN=Fkbp5 PE=1 SV=1	-	3
Pyruvate dehydrogenase E1 component subunit beta, mitochondrial OS=Mus musculus OX=10090 GN=Pdhb PE=1 SV=1	-	3
Eukaryotic translation initiation factor 3 subunit H OS=Mus musculus OX=10090 GN=Eif3h PE=2 SV=1	-	3
Eukaryotic translation initiation factor 3 subunit H OS=Mus musculus OX=10090 GN=Eif3h PE=1 SV=1	-	3
Heterogeneous nuclear ribonucleoproteins A2/B1 OS=Mus musculus OX=10090 GN=Hnrnpa2b1 PE=1 SV=2	-	3
Heterogeneous nuclear ribonucleoprotein A2/B1 OS=Mus musculus OX=10090 GN=Hnrnpa2b1 PE=2 SV=1	-	3
Phosphoglycerate kinase 1 OS=Mus musculus OX=10090 GN=Pgk1 PE=1 SV=4	-	3
26S proteasome non-ATPase regulatory subunit 14 OS=Mus musculus OX=10090 GN=Psmd14 PE=1 SV=2	-	3
Uncharacterized protein (Fragment) OS=Mus musculus OX=10090 GN=Psmd14 PE=2 SV=1	-	3
Laminin receptor (Fragment) OS=Mus musculus OX=10090 GN=Rpsa PE=2 SV=1	-	3
40S ribosomal protein SA OS=Mus musculus OX=10090 GN=Rpsa PE=1 SV=4	-	3
Fusion, derived from t(1216) malignant liposarcoma (Human) OS=Mus musculus OX=10090 GN=Fus PE=1 SV=1	-	3
Fusion, derived from t(12;16) malignant liposarcoma (Human), isoform CRA_a OS=Mus musculus OX=10090 GN=Fus PE=1 SV=1	-	3
RNA-binding protein FUS OS=Mus musculus OX=10090 GN=Fus PE=1 SV=1	-	3
RNA-binding protein FUS (Fragment) OS=Mus musculus OX=10090 GN=Fus PE=1 SV=1	-	3
Uridine-cytidine kinase OS=Mus musculus OX=10090 GN=Uck1 PE=1 SV=1	-	3
Uridine-cytidine kinase 1 OS=Mus musculus OX=10090 GN=Uck1 PE=1 SV=2	-	3
Uncharacterized protein OS=Mus musculus OX=10090 GN=Parva PE=2 SV=1	-	3
Alpha-parvin OS=Mus musculus OX=10090 GN=Parva PE=1 SV=1	-	3
Growth factor receptor-bound protein 10 OS=Mus musculus OX=10090 GN=Grb10 PE=1 SV=2	-	3
Growth factor receptor-bound protein 10 OS=Mus musculus OX=10090 GN=Grb10 PE=1 SV=1	-	3
Uncharacterized protein OS=Mus musculus OX=10090 GN=Psmd11 PE=2 SV=1	-	3
MCG19050, isoform CRA_d OS=Mus musculus OX=10090 GN=Psmd11 PE=1 SV=1	-	3
Proteasome (Prosome, macropain) 26S subunit, non-ATPase, 11 OS=Mus musculus OX=10090 GN=Psmd11 PE=2 SV=1	-	3
26S proteasome non-ATPase regulatory subunit 11 OS=Mus musculus OX=10090 GN=Psmd11 PE=1 SV=3	-	3
Uncharacterized protein OS=Mus musculus OX=10090 GN=Rps3 PE=2 SV=1	-	3
Ribosomal protein S3 OS=Mus musculus OX=10090 GN=Rps3 PE=1 SV=1	-	3
Cct6a protein OS=Mus musculus OX=10090 GN=Cct6a PE=2 SV=1	-	3
Protein SEC13 homolog OS=Mus musculus OX=10090 GN=Sec13 PE=1 SV=3	-	3
Ubiquitin-associated protein 2-like OS=Mus musculus OX=10090 GN=Ubap2l PE=1 SV=1	-	3
Heterogeneous nuclear ribonucleoprotein A/B, isoform CRA_c OS=Mus musculus OX=10090 GN=Hnrnpab PE=1 SV=1	-	3
Heterogeneous nuclear ribonucleoprotein A/B OS=Mus musculus OX=10090 GN=Hnrnpab PE=1 SV=1	-	3
Heterogeneous nuclear ribonucleoprotein A/B, isoform CRA_b OS=Mus musculus OX=10090 GN=Hnrnpab PE=2 SV=1	-	3
Uncharacterized protein OS=Mus musculus OX=10090 GN=Hnrnpab PE=2 SV=1	-	3
MCG122657 OS=Mus musculus OX=10090 GN=Psmc1 PE=1 SV=1	-	3
26S proteasome regulatory subunit 4 OS=Mus musculus OX=10090 GN=Psmc1 PE=1 SV=1	-	3
Heterogeneous nuclear ribonucleoprotein F OS=Mus musculus OX=10090 GN=Hnrnpf PE=1 SV=3	-	3
Multifunctional protein ADE2 OS=Mus musculus OX=10090 GN=Paics PE=1 SV=4	-	3
Ras-related protein Rab-5A OS=Mus musculus OX=10090 GN=Rab5a PE=1 SV=1	-	3
Uncharacterized protein OS=Mus musculus OX=10090 GN=Arf4 PE=2 SV=1	-	3
ADP-ribosylation factor 4 OS=Mus musculus OX=10090 GN=Arf4 PE=1 SV=2	-	3
Protein disulfide-isomerase A6 OS=Mus musculus OX=10090 GN=Pdia6 PE=1 SV=1	1	3
Uncharacterized protein OS=Mus musculus OX=10090 GN=Pdia6 PE=2 SV=1	1	3
Eukaryotic initiation factor 4A-II OS=Mus musculus OX=10090 GN=Eif4a2 PE=1 SV=1	-	2
Eukaryotic translation initiation factor 4A2 OS=Mus musculus OX=10090 GN=Eif4a2 PE=2 SV=1	-	2
Eukaryotic initiation factor 4A-II OS=Mus musculus OX=10090 GN=Eif4a2 PE=1 SV=2	-	2
Proteasome activator complex subunit 3 (Fragment) OS=Mus musculus OX=10090 GN=Psme3 PE=1 SV=1	-	2
Uncharacterized protein OS=Mus musculus OX=10090 GN=Hnrnpu PE=2 SV=1	-	2
Heterogenous nuclear ribonucleoprotein U OS=Mus musculus OX=10090 GN=Hnrnpu PE=2 SV=1	-	2
L-lactate dehydrogenase OS=Mus musculus OX=10090 GN=Ldha PE=2 SV=1	-	2
L-lactate dehydrogenase A chain (Fragment) OS=Mus musculus OX=10090 GN=Ldha PE=1 SV=1	-	2
Far upstream element-binding protein 2 (Fragment) OS=Mus musculus OX=10090 GN=Khsrp PE=1 SV=1	-	2
Heterogeneous nuclear ribonucleoprotein D, isoform CRA_b OS=Mus musculus OX=10090 GN=Hnrnpd PE=1 SV=1	-	2
Heterogeneous nuclear ribonucleoprotein D, isoform CRA_a OS=Mus musculus OX=10090 GN=Hnrnpd PE=1 SV=1	-	2
Heterogeneous nuclear ribonucleoprotein D0 (Fragment) OS=Mus musculus OX=10090 GN=Hnrnpd PE=1 SV=1	-	2
Heterogeneous nuclear ribonucleoprotein D0 OS=Mus musculus OX=10090 GN=Hnrnpd PE=1 SV=2	-	2
Uncharacterized protein (Fragment) OS=Mus musculus OX=10090 GN=Hnrnpd PE=2 SV=1	-	2
Isocitrate dehydrogenase 3 (NAD+) beta (Fragment) OS=Mus musculus OX=10090 GN=Idh3b PE=1 SV=1	-	2
Basic leucine zipper and W2 domain-containing protein 2 (Fragment) OS=Mus musculus OX=10090 GN=Bzw2 PE=1 SV=1	-	2
Uncharacterized protein OS=Mus musculus OX=10090 GN=Ppp2r1a PE=2 SV=1	-	2
Protein phosphatase 2 (Formerly 2A), regulatory subunit A (PR 65), alpha isoform OS=Mus musculus OX=10090 GN=Ppp2r1a PE=2 SV=1	-	2
Serine/threonine-protein phosphatase 2A 65 kDa regulatory subunit A alpha isoform OS=Mus musculus OX=10090 GN=Ppp2r1a PE=1 SV=3	-	2
Uncharacterized protein OS=Mus musculus OX=10090 GN=Ppp2r1b PE=2 SV=1	-	2
Serine/threonine-protein phosphatase 2A 65 kDa regulatory subunit A beta isoform OS=Mus musculus OX=10090 GN=Ppp2r1b PE=1 SV=1	-	2
Protein phosphatase 2 (Formerly 2A), regulatory subunit A (PR 65), beta isoform, isoform CRA_b OS=Mus musculus OX=10090 GN=Ppp2r1b PE=1 SV=1	-	2
Serine/threonine-protein phosphatase 2A 65 kDa regulatory subunit A beta isoform OS=Mus musculus OX=10090 GN=Ppp2r1b PE=1 SV=2	-	2
26S proteasome non-ATPase regulatory subunit 2 OS=Mus musculus OX=10090 GN=Psmd2 PE=2 SV=1	-	2
26S proteasome non-ATPase regulatory subunit 2 OS=Mus musculus OX=10090 GN=Psmd2 PE=1 SV=1	-	2
Psmd2 protein OS=Mus musculus OX=10090 GN=Psmd2 PE=2 SV=1	-	2
Uncharacterized protein OS=Mus musculus OX=10090 GN=Krt42 PE=2 SV=1	-	2
Phosphoglycerate kinase OS=Mus musculus OX=10090 GN=Pgk1 PE=1 SV=1	-	2
Uncharacterized protein OS=Mus musculus OX=10090 GN=Psmd14 PE=2 SV=1	-	2
26S proteasome non-ATPase regulatory subunit 1 OS=Mus musculus OX=10090 GN=Psmd1 PE=1 SV=1	-	2
Psmd1 protein (Fragment) OS=Mus musculus OX=10090 GN=Psmd1 PE=2 SV=1	-	2
Uncharacterized protein (Fragment) OS=Mus musculus OX=10090 GN=Psmd1 PE=2 SV=2	-	2
40S ribosomal protein SA OS=Mus musculus OX=10090 GN=Rpsa PE=1 SV=1	-	2
Uridine-cytidine kinase OS=Mus musculus OX=10090 GN=Uck2 PE=2 SV=1	-	2
Uridine-cytidine kinase OS=Mus musculus OX=10090 GN=Uck2 PE=1 SV=1	-	2
Uridine-cytidine kinase 2 OS=Mus musculus OX=10090 GN=Uck2 PE=1 SV=1	-	2
Uridine-cytidine kinase 1 OS=Homo sapiens OX=9606 GN=UCK1 PE=1 SV=1	-	2
Eukaryotic translation initiation factor 3 subunit A OS=Mus musculus OX=10090 GN=Eif3a PE=1 SV=5	-	2
Eukaryotic translation initiation factor 3 subunit A (Fragment) OS=Mus musculus OX=10090 GN=Eif3a PE=2 SV=1	-	2
Lon protease homolog, mitochondrial OS=Mus musculus OX=10090 GN=Lonp1 PE=2 SV=1	-	2
Lon protease homolog, mitochondrial OS=Mus musculus OX=10090 GN=Lonp1 PE=1 SV=2	-	2
Succinate--CoA ligase [ADP/GDP-forming] subunit alpha, mitochondrial OS=Mus musculus OX=10090 GN=Suclg1 PE=1 SV=4	-	2
Receptor of activated protein C kinase 1 OS=Mus musculus OX=10090 GN=Rack1 PE=1 SV=3	-	2
40S ribosomal protein S3 OS=Mus musculus OX=10090 GN=Rps3 PE=1 SV=1	-	2
Ribosomal protein S3 (Fragment) OS=Mus musculus OX=10090 GN=Rps3 PE=2 SV=1	-	2
Uncharacterized protein OS=Mus musculus OX=10090 GN=Mthfd1 PE=2 SV=1	-	2
C-1-tetrahydrofolate synthase, cytoplasmic OS=Mus musculus OX=10090 GN=Mthfd1 PE=1 SV=4	-	2
C-1-tetrahydrofolate synthase, cytoplasmic OS=Mus musculus OX=10090 GN=Mthfd1 PE=1 SV=1	-	2
Uncharacterized protein (Fragment) OS=Mus musculus OX=10090 GN=Mthfd1 PE=2 SV=1	-	2
Lingerer protein-2a OS=Mus musculus OX=10090 GN=lig-2a PE=2 SV=1	-	2
Lingerer protein-2b OS=Mus musculus OX=10090 GN=Ubap2l PE=2 SV=1	-	2
Ubiquitin associated protein 2-like, isoform CRA_b OS=Mus musculus OX=10090 GN=Ubap2l PE=1 SV=1	-	2
Ubiquitin associated protein 2-like, isoform CRA_g OS=Mus musculus OX=10090 GN=Ubap2l PE=1 SV=1	-	2
Uncharacterized protein OS=Mus musculus OX=10090 GN=Ubap2l PE=2 SV=1	-	2
Eukaryotic translation initiation factor 3 subunit C OS=Mus musculus OX=10090 GN=Eif3c PE=1 SV=1	-	2
Dihydrolipoyl dehydrogenase, mitochondrial OS=Mus musculus OX=10090 GN=Dld PE=1 SV=2	-	2
Dual-specificity mitogen-activated protein kinase kinase 2 OS=Mus musculus OX=10090 GN=Map2k2 PE=1 SV=1	-	2
Dual specificity mitogen-activated protein kinase kinase 2 OS=Mus musculus OX=10090 GN=Map2k2 PE=1 SV=2	-	2
MCG3634, isoform CRA_b OS=Mus musculus OX=10090 GN=Skp1a PE=1 SV=1	-	2
Uncharacterized protein OS=Mus musculus OX=10090 GN=Skp1a PE=2 SV=1	-	2
S-phase kinase-associated protein 1 OS=Mus musculus OX=10090 GN=Skp1 PE=1 SV=3	-	2
Trifunctional enzyme subunit alpha, mitochondrial OS=Mus musculus OX=10090 GN=Hadha PE=1 SV=1	-	2
Uncharacterized protein (Fragment) OS=Mus musculus OX=10090 GN=Stau1 PE=2 SV=1	-	2
Double-stranded RNA-binding protein Staufen homolog 1 OS=Mus musculus OX=10090 GN=Stau1 PE=1 SV=1	-	2
Stau1 protein (Fragment) OS=Mus musculus OX=10090 GN=Stau1 PE=2 SV=1	-	2
Uncharacterized protein OS=Mus musculus OX=10090 GN=Stau1 PE=2 SV=1	-	2
Uncharacterized protein (Fragment) OS=Mus musculus OX=10090 GN=Vps35 PE=2 SV=1	-	2
Vacuolar protein sorting-associated protein 35 OS=Mus musculus OX=10090 GN=Vps35 PE=1 SV=1	-	2
Vacuolar protein sorting-associated protein 35 OS=Mus musculus OX=10090 GN=Vps35 PE=2 SV=1	-	2
RuvB-like helicase OS=Mus musculus OX=10090 GN=Ruvbl1 PE=2 SV=1	-	2
RuvB-like helicase OS=Mus musculus OX=10090 GN=Ruvbl1 PE=1 SV=1	-	2
RuvB-like 1 OS=Mus musculus OX=10090 GN=Ruvbl1 PE=1 SV=1	-	2
Annexin OS=Mus musculus OX=10090 GN=Anxa7 PE=1 SV=1	-	2
Annexin A7 OS=Mus musculus OX=10090 GN=Anxa7 PE=1 SV=2	-	2
ATP-dependent RNA helicase DDX19A OS=Mus musculus OX=10090 GN=Ddx19a PE=1 SV=2	-	2
Peroxiredoxin-2 OS=Mus musculus OX=10090 GN=Prdx2 PE=1 SV=3	-	2
Peroxiredoxin-2 (Fragment) OS=Mus musculus OX=10090 GN=Prdx2 PE=1 SV=8	-	2
Ribosomal protein L18 OS=Mus musculus OX=10090 GN=Rpl18 PE=2 SV=1	-	2
MCG132477, isoform CRA_a OS=Mus musculus OX=10090 GN=Rpl18 PE=1 SV=1	-	2
Ribosomal protein L18 (Fragment) OS=Mus musculus OX=10090 GN=Rpl18 PE=2 SV=1	-	2
60S ribosomal protein L18 OS=Mus musculus OX=10090 GN=Rpl18 PE=1 SV=3	-	2
Uncharacterized protein OS=Mus musculus OX=10090 GN=Cops4 PE=2 SV=1	-	2
COP9 (Constitutive photomorphogenic) homolog, subunit 4 (Arabidopsis thaliana) OS=Mus musculus OX=10090 GN=Cops4 PE=1 SV=1	-	2
COP9 signalosome complex subunit 4 OS=Mus musculus OX=10090 GN=Cops4 PE=1 SV=1	-	2
Malate dehydrogenase, cytoplasmic OS=Mus musculus OX=10090 GN=Mdh1 PE=1 SV=3	-	2
Malate dehydrogenase, cytoplasmic (Fragment) OS=Mus musculus OX=10090 GN=Mdh1 PE=1 SV=8	-	2
40S ribosomal protein S21 OS=Mus musculus OX=10090 GN=mCG_6739 PE=2 SV=1	-	2
40S ribosomal protein S21 OS=Mus musculus OX=10090 GN=Rps21 PE=1 SV=1	-	2
Proteasome (Prosome, macropain) 28 subunit, alpha OS=Mus musculus OX=10090 GN=Psme1 PE=1 SV=1	-	2
Proteasome activator complex subunit 1 OS=Mus musculus OX=10090 GN=Psme1 PE=1 SV=2	-	2
MCG10168 OS=Mus musculus OX=10090 GN=Rplp1 PE=1 SV=1	-	2
60S acidic ribosomal protein P1 OS=Mus musculus OX=10090 GN=Rplp1 PE=1 SV=1	-	2
Signal recognition particle 14 kDa protein OS=Mus musculus OX=10090 GN=Srp14 PE=1 SV=1	-	2
Uncharacterized protein OS=Mus musculus OX=10090 GN=Txndc5 PE=2 SV=1	-	2
Uncharacterized protein OS=Mus musculus OX=10090 GN=Txndc5 PE=1 SV=1	-	2
Thioredoxin domain-containing protein 5 OS=Mus musculus OX=10090 GN=Txndc5 PE=1 SV=1	-	2
Thioredoxin domain-containing protein 5 OS=Mus musculus OX=10090 GN=Txndc5 PE=1 SV=2	-	2
Uncharacterized protein (Fragment) OS=Mus musculus OX=10090 GN=Txndc5 PE=2 SV=1	-	2
MCG21688 OS=Mus musculus OX=10090 GN=Rps10 PE=1 SV=1	-	2
Uncharacterized protein OS=Mus musculus OX=10090 GN=Rps10 PE=2 SV=1	-	2
Galactokinase 1 OS=Mus musculus OX=10090 GN=Galk1 PE=2 SV=1	-	2
Galactokinase OS=Mus musculus OX=10090 GN=Galk1 PE=1 SV=2	-	2
Uncharacterized protein OS=Mus musculus OX=10090 GN=Nsun2 PE=2 SV=1	-	2
tRNA (cytosine(34)-C(5))-methyltransferase OS=Mus musculus OX=10090 GN=Nsun2 PE=1 SV=1	-	2
tRNA (cytosine(34)-C(5))-methyltransferase OS=Mus musculus OX=10090 GN=Nsun2 PE=1 SV=2	-	2
Hnrpf protein (Fragment) OS=Mus musculus OX=10090 GN=Hnrnpf PE=2 SV=1	-	2
MCG7941, isoform CRA_f OS=Mus musculus OX=10090 GN=Pebp1 PE=1 SV=1	-	2
Uncharacterized protein OS=Mus musculus OX=10090 GN=Pebp1 PE=2 SV=1	-	2
Phosphatidylethanolamine-binding protein 1 OS=Mus musculus OX=10090 GN=Pebp1 PE=1 SV=3	-	2
F-actin-capping protein subunit beta OS=Mus musculus OX=10090 GN=Capzb PE=2 SV=1	-	2
F-actin-capping protein subunit beta OS=Mus musculus OX=10090 GN=Capzb PE=1 SV=1	-	2
F-actin-capping protein subunit beta OS=Mus musculus OX=10090 GN=Capzb PE=1 SV=3	-	2
Superoxide dismutase [Cu-Zn] OS=Mus musculus OX=10090 GN=Sod1 PE=1 SV=2	-	2
Transportin-1 OS=Mus musculus OX=10090 GN=Tnpo1 PE=1 SV=2	-	2
Transportin-1 (Fragment) OS=Mus musculus OX=10090 GN=Tnpo1 PE=1 SV=1	-	2
Ataxin-2 OS=Mus musculus OX=10090 GN=Atxn2 PE=1 SV=1	-	2
Uncharacterized protein (Fragment) OS=Mus musculus OX=10090 GN=Atxn2 PE=2 SV=1	-	2
Uncharacterized protein OS=Mus musculus OX=10090 GN=Api5 PE=2 SV=1	-	2
Apoptosis inhibitor 5 OS=Mus musculus OX=10090 GN=Api5 PE=1 SV=2	-	2
CTP synthase 1 OS=Mus musculus OX=10090 GN=Ctps1 PE=1 SV=2	-	2
Eukaryotic translation initiation factor 4 gamma 1 OS=Mus musculus OX=10090 GN=Eif4g1 PE=1 SV=1	-	2
Ythdf3 protein (Fragment) OS=Mus musculus OX=10090 GN=Ythdf3 PE=2 SV=1	-	2
YTH domain-containing family protein 3 OS=Mus musculus OX=10090 GN=Ythdf3 PE=1 SV=2	-	2
T-complex protein 1 subunit delta OS=Mus musculus OX=10090 GN=Cct4 PE=1 SV=1	-	2
T-complex protein 1 subunit delta OS=Mus musculus OX=10090 GN=Cct4 PE=2 SV=1	-	2
T-complex protein 1 subunit delta OS=Mus musculus OX=10090 GN=Cct4 PE=1 SV=3	-	2
Trifunctional enzyme subunit beta, mitochondrial OS=Mus musculus OX=10090 GN=Hadhb PE=1 SV=1	-	2
Trifunctional enzyme subunit beta, mitochondrial (Fragment) OS=Mus musculus OX=10090 GN=Hadhb PE=1 SV=1	-	2
Heterogeneous nuclear ribonucleoprotein Q OS=Mus musculus OX=10090 GN=Syncrip PE=1 SV=2	-	2
Twinfilin-1 OS=Mus musculus OX=10090 GN=Twf1 PE=1 SV=2	-	2
T-complex protein 1 subunit epsilon OS=Mus musculus OX=10090 GN=Cct5 PE=1 SV=1	-	2
RuvB-like helicase OS=Mus musculus OX=10090 GN=Ruvbl2 PE=2 SV=1	-	2
RuvB-like helicase OS=Mus musculus OX=10090 GN=Ruvbl2 PE=1 SV=1	-	2
RuvB-like 2 OS=Mus musculus OX=10090 GN=Ruvbl2 PE=1 SV=3	-	2
Uncharacterized protein OS=Mus musculus OX=10090 GN=Fubp3 PE=2 SV=1	-	2
Aldehyde dehydrogenase family 1, subfamily A7 OS=Mus musculus OX=10090 GN=Aldh1a7 PE=1 SV=1	-	2
Aldehyde dehydrogenase, cytosolic 1 OS=Mus musculus OX=10090 GN=Aldh1a7 PE=1 SV=1	-	2
MCG22989, isoform CRA_b OS=Mus musculus OX=10090 GN=Rab11b PE=1 SV=1	-	2
Uncharacterized protein OS=Mus musculus OX=10090 GN=Rab11b PE=2 SV=1	-	2
Ras-related protein Rab-11B OS=Mus musculus OX=10090 GN=Rab11b PE=1 SV=1	-	2
RAS oncogene family protein OS=Mus musculus OX=10090 GN=Rab11b PE=2 SV=1	-	2
Ras-related protein Rab-11B OS=Mus musculus OX=10090 GN=Rab11b PE=1 SV=3	-	2
RAB11a, member RAS oncogene family OS=Mus musculus OX=10090 GN=Rab11a PE=1 SV=1	-	2
MCG22989, isoform CRA_a OS=Mus musculus OX=10090 GN=Rab11b PE=4 SV=1	-	2
Ras-related protein Rab-11A (Fragment) OS=Mus musculus OX=10090 GN=Rab11a PE=4 SV=1	-	2
Ras-related protein Rab-11A OS=Mus musculus OX=10090 GN=Rab11a PE=4 SV=1	-	2
Ras-related protein Rab-11A OS=Mus musculus OX=10090 GN=Rab11a PE=1 SV=3	-	2
Perilipin OS=Mus musculus OX=10090 GN=Plin3 PE=2 SV=1	-	2
Perilipin-3 OS=Mus musculus OX=10090 GN=Plin3 PE=1 SV=1	-	2
Perilipin-3 (Fragment) OS=Mus musculus OX=10090 GN=Plin3 PE=1 SV=1	-	2
Uncharacterized protein OS=Mus musculus OX=10090 GN=Atxn10 PE=2 SV=1	-	2
Ataxin-10 OS=Mus musculus OX=10090 GN=Atxn10 PE=1 SV=2	-	2
Enoyl-CoA hydratase, mitochondrial OS=Mus musculus OX=10090 GN=Echs1 PE=1 SV=1	-	2
Uncharacterized protein OS=Mus musculus OX=10090 GN=Pdcd6 PE=2 SV=1	-	2
Programmed cell death protein 6 OS=Mus musculus OX=10090 GN=Pdcd6 PE=1 SV=2	-	2
Programmed cell death 6, isoform CRA_a OS=Mus musculus OX=10090 GN=Pdcd6 PE=2 SV=1	-	2
Kinesin light chain 1G OS=Mus musculus OX=10090 GN=Klc1 PE=2 SV=1	-	2
Kinesin light chain 1 OS=Mus musculus OX=10090 GN=Klc1 PE=1 SV=1	-	2
Kinesin light chain 1A OS=Mus musculus OX=10090 GN=Klc1 PE=2 SV=1	-	2
Kinesin light chain 1B OS=Mus musculus OX=10090 GN=Klc1 PE=2 SV=1	-	2
Kinesin light chain 1C OS=Mus musculus OX=10090 GN=Klc1 PE=2 SV=1	-	2
Kinesin light chain 1D OS=Mus musculus OX=10090 GN=Klc1 PE=2 SV=1	-	2
Kinesin light chain 1E OS=Mus musculus OX=10090 GN=Klc1 PE=2 SV=1	-	2
Kinesin light chain 1F OS=Mus musculus OX=10090 GN=Klc1 PE=2 SV=1	-	2
Kinesin light chain 1T (Fragment) OS=Mus musculus OX=10090 GN=Klc1 PE=2 SV=1	-	2
Kinesin light chain 1 OS=Mus musculus OX=10090 GN=Klc1 PE=1 SV=3	-	2
Succinate--CoA ligase [GDP-forming] subunit beta, mitochondrial OS=Mus musculus OX=10090 GN=Suclg2 PE=2 SV=1	-	2
Succinate--CoA ligase [GDP-forming] subunit beta, mitochondrial OS=Mus musculus OX=10090 GN=Suclg2 PE=1 SV=3	-	2
Uncharacterized protein OS=Mus musculus OX=10090 GN=Rpl24 PE=2 SV=1	-	2
60S ribosomal protein L24 OS=Mus musculus OX=10090 GN=Rpl24 PE=1 SV=2	-	2
Uncharacterized protein (Fragment) OS=Mus musculus OX=10090 GN=Caprin1 PE=2 SV=1	-	2
Caprin-1 OS=Mus musculus OX=10090 GN=Caprin1 PE=1 SV=2	-	2
Sorting nexin 3, isoform CRA_b OS=Mus musculus OX=10090 GN=Snx3 PE=1 SV=1	-	2
Sorting nexin-3 OS=Mus musculus OX=10090 GN=Snx3 PE=1 SV=3	-	2
Uncharacterized protein (Fragment) OS=Mus musculus OX=10090 GN=Snx3 PE=2 SV=1	-	2
Sorting nexin-3 OS=Mus musculus OX=10090 GN=Snx3 PE=1 SV=1	-	2
Signal recognition particle 54 kDa protein OS=Mus musculus OX=10090 GN=Srp54 PE=1 SV=2	-	2
Calmodulin-1 OS=Mus musculus OX=10090 GN=Calm1 PE=1 SV=1	-	2
Calmodulin-3 OS=Mus musculus OX=10090 GN=Calm3 PE=1 SV=1	-	2
Calmodulin-2 OS=Mus musculus OX=10090 GN=Calm2 PE=1 SV=1	-	2
Calmodulin-2 OS=Mus musculus OX=10090 GN=Calm2 PE=3 SV=1	-	2
Me1 protein OS=Mus musculus OX=10090 GN=Me1 PE=2 SV=1	-	2
Malic enzyme OS=Mus musculus OX=10090 GN=Me1 PE=2 SV=1	-	2
Malic enzyme OS=Mus musculus OX=10090 GN=Me1 PE=1 SV=1	-	2
NADP-dependent malic enzyme OS=Mus musculus OX=10090 GN=Me1 PE=1 SV=2	-	2
Rab5B OS=Mus musculus OX=10090 GN=Rab5b PE=2 SV=1	-	2
RAB5B, member RAS oncogene family OS=Mus musculus OX=10090 GN=Rab5b PE=1 SV=1	-	2
Ras-related protein Rab-5B OS=Mus musculus OX=10090 GN=Rab5b PE=1 SV=1	-	2
RAB5B, member RAS oncogene family, isoform CRA_b OS=Mus musculus OX=10090 GN=Rab5b PE=2 SV=1	-	2
Nicotinamide phosphoribosyltransferase OS=Mus musculus OX=10090 GN=Nampt PE=2 SV=1	-	2
Nicotinamide phosphoribosyltransferase OS=Mus musculus OX=10090 GN=Nampt PE=1 SV=1	-	2
MCG140784 OS=Mus musculus OX=10090 GN=Try10 PE=1 SV=1	-	2
Insulin-like growth factor 2 mRNA-binding protein 3 OS=Mus musculus OX=10090 GN=Igf2bp3 PE=1 SV=1	-	2
Heterogeneous nuclear ribonucleoprotein H2 OS=Mus musculus OX=10090 GN=Hnrnph2 PE=1 SV=1	-	2
Type II cytokeratin Kb40 (Fragment) OS=Mus musculus OX=10090 GN=Krt78 PE=2 SV=1	2	2
Psmd11 protein (Fragment) OS=Mus musculus OX=10090 GN=Psmd11 PE=2 SV=1	-	1
Uncharacterized protein (Fragment) OS=Mus musculus OX=10090 GN=Psmd11 PE=2 SV=1	-	1
Dihydrolipoyl dehydrogenase OS=Mus musculus OX=10090 GN=Dld PE=2 SV=1	-	1
Dual-specificity mitogen-activated protein kinase kinase 2 (Fragment) OS=Mus musculus OX=10090 GN=Map2k2 PE=1 SV=1	-	1
RuvB-like helicase (Fragment) OS=Mus musculus OX=10090 GN=Ruvbl1 PE=1 SV=1	-	1
Annexin OS=Mus musculus OX=10090 GN=Anxa7 PE=2 SV=1	-	1
Annexin A7 (Fragment) OS=Mus musculus OX=10090 GN=Anxa7 PE=1 SV=1	-	1
DEAD (Asp-Glu-Ala-Asp) box polypeptide 19b OS=Mus musculus OX=10090 GN=Ddx19b PE=1 SV=1	-	1
ATP-dependent RNA helicase DDX25 OS=Mus musculus OX=10090 GN=Ddx25 PE=1 SV=2	-	1
Prdx2 protein OS=Mus musculus OX=10090 GN=Prdx2 PE=2 SV=1	-	1
60S ribosomal protein L18 OS=Mus musculus OX=10090 GN=Rpl18 PE=1 SV=1	-	1
60S ribosomal protein L18 (Fragment) OS=Mus musculus OX=10090 GN=Rpl18 PE=1 SV=1	-	1
COP9 signalosome complex subunit 4 (Fragment) OS=Mus musculus OX=10090 GN=Cops4 PE=1 SV=1	-	1
Proteasome activator complex subunit 1 (Fragment) OS=Mus musculus OX=10090 GN=Psme1 PE=1 SV=1	-	1
Proteasome activator complex subunit 1 OS=Mus musculus OX=10090 GN=Psme1 PE=1 SV=1	-	1
Predicted pseudogene 10073 OS=Mus musculus OX=10090 GN=Gm10073 PE=1 SV=1	-	1
40S ribosomal protein S10 OS=Mus musculus OX=10090 GN=Rps10 PE=1 SV=1	-	1
Uncharacterized protein OS=Mus musculus OX=10090 GN=Gm49804 PE=4 SV=1	-	1
40S ribosomal protein S10 (Fragment) OS=Mus musculus OX=10090 GN=Rps10 PE=1 SV=1	-	1
Uncharacterized protein OS=Mus musculus OX=10090 GN=Galk1 PE=2 SV=1	-	1
Heterogeneous nuclear ribonucleoprotein F (Fragment) OS=Mus musculus OX=10090 GN=Hnrnpf PE=1 SV=8	-	1
Phosphatidylethanolamine-binding protein 1 OS=Mus musculus OX=10090 GN=Pebp1 PE=1 SV=1	-	1
F-actin-capping protein subunit beta (Fragment) OS=Mus musculus OX=10090 GN=Capzb PE=1 SV=1	-	1
F-actin-capping protein subunit beta (Fragment) OS=Mus musculus OX=10090 GN=Capzb PE=1 SV=6	-	1
Uncharacterized protein (Fragment) OS=Mus musculus OX=10090 GN=Tnpo1 PE=2 SV=1	-	1
Transportin-2 OS=Mus musculus OX=10090 GN=Tnpo2 PE=1 SV=1	-	1
Ataxin-2 (Fragment) OS=Mus musculus OX=10090 GN=Atxn2 PE=1 SV=1	-	1
Uncharacterized protein (Fragment) OS=Mus musculus OX=10090 GN=Ctps PE=2 SV=1	-	1
CTP synthase 2 OS=Mus musculus OX=10090 GN=Ctps2 PE=1 SV=1	-	1
Eif4g1 protein (Fragment) OS=Mus musculus OX=10090 GN=Eif4g1 PE=2 SV=1	-	1
Eif4g1 protein OS=Mus musculus OX=10090 GN=Eif4g1 PE=2 SV=1	-	1
Eukaryotic translation initiation factor 4 gamma 3 OS=Mus musculus OX=10090 GN=Eif4g3 PE=1 SV=1	-	1
Eif4g3 protein (Fragment) OS=Mus musculus OX=10090 GN=Eif4g3 PE=2 SV=1	-	1
Eukaryotic translation initiation factor 4 gamma 3 (Fragment) OS=Mus musculus OX=10090 GN=Eif4g3 PE=1 SV=1	-	1
Eukaryotic translation initiation factor 4 gamma 3 OS=Mus musculus OX=10090 GN=Eif4g3 PE=1 SV=2	-	1
Uncharacterized protein (Fragment) OS=Mus musculus OX=10090 GN=Eif4g1 PE=2 SV=1	-	1
Eukaryotic translation initiation factor 4 gamma 1 (Fragment) OS=Mus musculus OX=10090 GN=Eif4g1 PE=1 SV=1	-	1
6-phosphogluconolactonase OS=Mus musculus OX=10090 GN=Pgls PE=1 SV=1	-	1
Heterogeneous nuclear ribonucleoprotein Q OS=Mus musculus OX=10090 GN=Syncrip PE=1 SV=1	-	1
Uncharacterized protein (Fragment) OS=Mus musculus OX=10090 GN=Syncrip PE=2 SV=1	-	1
Uncharacterized protein (Fragment) OS=Mus musculus OX=10090 GN=Hnrnpr PE=2 SV=3	-	1
Hnrpr protein (Fragment) OS=Mus musculus OX=10090 GN=Hnrnpr PE=2 SV=1	-	1
Heterogeneous nuclear ribonucleoprotein R OS=Mus musculus OX=10090 GN=Hnrnpr PE=1 SV=1	-	1
Uncharacterized protein (Fragment) OS=Mus musculus OX=10090 GN=Hnrnpr PE=2 SV=1	-	1
Uncharacterized protein OS=Mus musculus OX=10090 GN=Hnrnpr PE=2 SV=1	-	1
Heterogeneous nuclear ribonucleoprotein R (Fragment) OS=Mus musculus OX=10090 GN=Hnrnpr PE=1 SV=1	-	1
Heterogeneous nuclear ribonucleoprotein Q (Fragment) OS=Mus musculus OX=10090 GN=Syncrip PE=1 SV=1	-	1
Ataxin-2-like protein OS=Mus musculus OX=10090 GN=Atxn2l PE=1 SV=1	-	1
Uncharacterized protein OS=Mus musculus OX=10090 GN=Atxn2l PE=2 SV=1	-	1
Ataxin-2-like protein (Fragment) OS=Mus musculus OX=10090 GN=Atxn2l PE=1 SV=2	-	1
Far upstream element (FUSE)-binding protein 3 OS=Mus musculus OX=10090 GN=Fubp3 PE=1 SV=1	-	1
Far upstream element (FUSE)-binding protein 3 (Fragment) OS=Mus musculus OX=10090 GN=Fubp3 PE=1 SV=1	-	1
Retinal dehydrogenase 1 OS=Mus musculus OX=10090 GN=Aldh1a1 PE=1 SV=5	-	1
Ras-related protein Rab-11B (Fragment) OS=Mus musculus OX=10090 GN=Rab11b PE=1 SV=1	-	1
Eukaryotic translation initiation factor 3 subunit K OS=Mus musculus OX=10090 GN=Eif3k PE=1 SV=1	-	1
Ethylmalonyl-CoA decarboxylase OS=Mus musculus OX=10090 GN=Echdc1 PE=1 SV=2	-	1
Ethylmalonyl-CoA decarboxylase (Fragment) OS=Mus musculus OX=10090 GN=Echdc1 PE=1 SV=1	-	1
Uncharacterized protein OS=Mus musculus OX=10090 GN=Prkag1 PE=1 SV=1	-	1
5'-AMP-activated protein kinase subunit gamma-1 OS=Mus musculus OX=10090 GN=Prkag1 PE=1 SV=2	-	1
Prkag1 protein (Fragment) OS=Mus musculus OX=10090 GN=Prkag1 PE=2 SV=1	-	1
ATP-binding cassette sub-family F member 3 OS=Mus musculus OX=10090 GN=Abcf3 PE=1 SV=1	-	1
ATP-binding cassette sub-family F member 3 (Fragment) OS=Mus musculus OX=10090 GN=Abcf3 PE=1 SV=1	-	1
Uncharacterized protein OS=Mus musculus OX=10090 GN=Luzp1 PE=2 SV=1	-	1
Luzp1 protein OS=Mus musculus OX=10090 GN=Luzp1 PE=2 SV=1	-	1
Leucine zipper protein 1 OS=Mus musculus OX=10090 GN=Luzp1 PE=1 SV=2	-	1
MFLJ00226 protein (Fragment) OS=Mus musculus OX=10090 GN=mFLJ00226 PE=4 SV=1	-	1
Succinate--CoA ligase [GDP-forming] subunit beta, mitochondrial (Fragment) OS=Mus musculus OX=10090 GN=Suclg2 PE=1 SV=1	-	1
MAPK regulated corepressor interacting protein 2 OS=Mus musculus OX=10090 GN=Mcrip2 PE=1 SV=1	-	1
Angiomotin-like protein 2 OS=Mus musculus OX=10090 GN=Amotl2 PE=1 SV=1	-	1
Angiomotin-like protein 2 (Fragment) OS=Mus musculus OX=10090 GN=Amotl2 PE=1 SV=2	-	1
Tankyrase 1 binding protein 1 OS=Mus musculus OX=10090 GN=Tnks1bp1 PE=2 SV=1	-	1
182 kDa tankyrase-1-binding protein OS=Mus musculus OX=10090 GN=Tnks1bp1 PE=1 SV=2	-	1
182 kDa tankyrase-1-binding protein OS=Mus musculus OX=10090 GN=Tnks1bp1 PE=1 SV=1	-	1
cDNA fis, clone TRACH2001275, highly similar to Mus musculus acetyl-CoA synthetase mRNA OS=Mus musculus OX=10090 GN=Acss2 PE=2 SV=1	-	1
Uncharacterized protein OS=Mus musculus OX=10090 GN=Acss2 PE=2 SV=1	-	1
Acetyl-coenzyme A synthetase, cytoplasmic OS=Mus musculus OX=10090 GN=Acss2 PE=1 SV=1	-	1
Acetyl-coenzyme A synthetase, cytoplasmic OS=Mus musculus OX=10090 GN=Acss2 PE=1 SV=2	-	1
Uncharacterized protein OS=Mus musculus OX=10090 GN=Man2c1 PE=2 SV=1	-	1
Alpha-mannosidase 2C1 OS=Mus musculus OX=10090 GN=Man2c1 PE=1 SV=1	-	1
Uncharacterized protein (Fragment) OS=Mus musculus OX=10090 GN=Man2c1 PE=2 SV=1	-	1
Alpha-mannosidase 2C1 (Fragment) OS=Mus musculus OX=10090 GN=Man2c1 PE=1 SV=1	-	1
Protein PBDC1 OS=Mus musculus OX=10090 GN=Pbdc1 PE=1 SV=1	-	1
DAZ associated protein 1, isoform CRA_b OS=Mus musculus OX=10090 GN=Dazap1 PE=1 SV=1	-	1
Uncharacterized protein OS=Mus musculus OX=10090 GN=Dazap1 PE=2 SV=1	-	1
DAZ-associated protein 1 (Fragment) OS=Mus musculus OX=10090 GN=Dazap1 PE=1 SV=1	-	1
DAZ-associated protein 1 OS=Mus musculus OX=10090 GN=Dazap1 PE=1 SV=2	-	1
Annexin A5 OS=Mus musculus OX=10090 GN=Anxa5 PE=1 SV=1	-	1
Annexin A5 (Fragment) OS=Mus musculus OX=10090 GN=Anxa5 PE=1 SV=1	-	1
Pyruvate carboxylase OS=Mus musculus OX=10090 GN=Pcx PE=2 SV=1	-	1
Pyruvate carboxylase OS=Mus musculus OX=10090 GN=Pcx PE=1 SV=1	-	1
Pyruvate carboxylase, mitochondrial OS=Mus musculus OX=10090 GN=Pc PE=1 SV=1	-	1
Pyruvate carboxylase (Fragment) OS=Mus musculus OX=10090 GN=Pcx PE=2 SV=1	-	1
Uncharacterized protein (Fragment) OS=Mus musculus OX=10090 GN=Pcx PE=2 SV=1	-	1
Serine--tRNA ligase, cytoplasmic OS=Mus musculus OX=10090 GN=Sars PE=1 SV=1	-	1
Uncharacterized protein OS=Mus musculus OX=10090 GN=Sars PE=2 SV=1	-	1
Serine--tRNA ligase, cytoplasmic (Fragment) OS=Mus musculus OX=10090 GN=Sars PE=1 SV=1	-	1
Serine--tRNA ligase, cytoplasmic OS=Mus musculus OX=10090 GN=Sars PE=1 SV=3	-	1
Uncharacterized protein (Fragment) OS=Mus musculus OX=10090 GN=Sars PE=2 SV=1	-	1
Serine--tRNA ligase, cytoplasmic (Fragment) OS=Mus musculus OX=10090 GN=Sars PE=1 SV=8	-	1
Signal recognition particle 54 kDa protein OS=Mus musculus OX=10090 GN=Srp54c PE=2 SV=1	-	1
Signal recognition particle 54 kDa protein OS=Mus musculus OX=10090 GN=Srp54c PE=1 SV=1	-	1
Carbonic anhydrase 3 OS=Mus musculus OX=10090 GN=Ca3 PE=1 SV=3	-	1
26S proteasome non-ATPase regulatory subunit 12 OS=Mus musculus OX=10090 GN=Psmd12 PE=1 SV=1	-	1
Uncharacterized protein OS=Mus musculus OX=10090 GN=Psmd12 PE=2 SV=1	-	1
26S proteasome non-ATPase regulatory subunit 12 OS=Mus musculus OX=10090 GN=Psmd12 PE=1 SV=4	-	1
Uncharacterized protein (Fragment) OS=Mus musculus OX=10090 GN=Psmd12 PE=2 SV=1	-	1
Hnrpa3 protein OS=Mus musculus OX=10090 GN=Hnrnpa3 PE=2 SV=1	-	1
Heterogeneous nuclear ribonucleoprotein A3 OS=Mus musculus OX=10090 GN=Hnrnpa3 PE=2 SV=1	-	1
Uncharacterized protein OS=Mus musculus OX=10090 GN=Hnrnpa3 PE=2 SV=1	-	1
Heterogeneous nuclear ribonucleoprotein A3 OS=Mus musculus OX=10090 GN=Hnrnpa3 PE=1 SV=1	-	1
Hnrpa3 protein (Fragment) OS=Mus musculus OX=10090 GN=Hnrnpa3 PE=2 SV=1	-	1
EG627828 protein OS=Mus musculus OX=10090 GN=Gm6793 PE=1 SV=1	-	1
RAB6, member RAS oncogene family, isoform CRA_c OS=Mus musculus OX=10090 GN=Rab6a PE=2 SV=1	-	1
RAB6, member RAS oncogene family, isoform CRA_a OS=Mus musculus OX=10090 GN=Rab6a PE=2 SV=1	-	1
Ras-related protein Rab-6A OS=Mus musculus OX=10090 GN=Rab6a PE=1 SV=4	-	1
RAB6B, member RAS oncogene family OS=Mus musculus OX=10090 GN=Rab6b PE=1 SV=1	-	1
Ras-related protein Rab-6B OS=Mus musculus OX=10090 GN=Rab6b PE=1 SV=1	-	1
Ras-related protein Rab-6A OS=Mus musculus OX=10090 GN=Rab6a PE=1 SV=1	-	1
40S ribosomal protein S8 OS=Mus musculus OX=10090 GN=Rps8 PE=2 SV=1	-	1
40S ribosomal protein S8 OS=Mus musculus OX=10090 GN=Rps8 PE=1 SV=1	-	1
40S ribosomal protein S8 OS=Mus musculus OX=10090 GN=Rps8 PE=1 SV=2	-	1
Protein/nucleic acid deglycase DJ-1 OS=Mus musculus OX=10090 GN=Park7 PE=1 SV=1	-	1
Leucine-rich repeat-containing protein 47 OS=Mus musculus OX=10090 GN=Lrrc47 PE=1 SV=1	-	1
Leucine rich repeat containing 47 OS=Mus musculus OX=10090 GN=Lrrc47 PE=1 SV=1	-	1
Unconventional myosin-Ic OS=Mus musculus OX=10090 GN=Myo1c PE=1 SV=2	-	1
40S ribosomal protein S13 OS=Mus musculus OX=10090 GN=Rps13 PE=1 SV=1	-	1
MCG10205 OS=Mus musculus OX=10090 GN=Rps13 PE=1 SV=1	-	1
40S ribosomal protein S13 OS=Mus musculus OX=10090 GN=Rps13 PE=1 SV=2	-	1
DNA segment, human DXS9928E OS=Mus musculus OX=10090 GN=Fam50a PE=4 SV=1	-	1
Protein FAM50A OS=Mus musculus OX=10090 GN=Fam50a PE=1 SV=1	-	1
Protein FAM50B OS=Mus musculus OX=10090 GN=Fam50b PE=2 SV=1	-	1
Protein quaking OS=Mus musculus OX=10090 GN=Qki PE=1 SV=1	-	1
cDNA FLJ52494, highly similar to Mus musculus quaking (Qk), mRNA OS=Homo sapiens OX=9606 PE=2 SV=1	-	1
Quaking (Fragment) OS=Mus musculus OX=10090 GN=Qk PE=1 SV=1	-	1
26S proteasome non-ATPase regulatory subunit 9 OS=Mus musculus OX=10090 GN=Psmd9 PE=1 SV=1	-	1
Proteasome (Prosome, macropain) 26S subunit, non-ATPase, 9 OS=Mus musculus OX=10090 GN=Psmd9 PE=2 SV=1	-	1
Uncharacterized protein OS=Mus musculus OX=10090 GN=Psmd9 PE=2 SV=1	-	1
Transaldolase OS=Mus musculus OX=10090 GN=Taldo1 PE=1 SV=1	-	1
Transaldolase OS=Mus musculus OX=10090 GN=Taldo1 PE=1 SV=2	-	1
Housekeeping protein DXS254E (Fragment) OS=Mus spicilegus OX=10103 GN=DXS254E PE=4 SV=1	-	1
Housekeeping protein DXS254E (Fragment) OS=Mus musculus OX=10090 GN=DXS254E PE=4 SV=1	-	1
Ubiquitin-like protein GDX (Fragment) OS=Mus musculus OX=10090 PE=2 SV=1	-	1
Ubiquitin-like 4 OS=Mus musculus OX=10090 GN=Ubl4 PE=1 SV=1	-	1
Ubiquitin-like protein 4A OS=Mus musculus OX=10090 GN=Ubl4a PE=1 SV=1	-	1
TU11 isoform B OS=Mus musculus OX=10090 GN=Tu11 PE=2 SV=1	-	1
TU11 isoform A OS=Mus musculus OX=10090 GN=Tu11 PE=2 SV=1	-	1
Protein transport protein SEC23 OS=Mus musculus OX=10090 GN=Sec23a PE=1 SV=1	-	1
Protein transport protein Sec23A OS=Mus musculus OX=10090 GN=Sec23a PE=1 SV=2	-	1
Protein transport protein SEC23 OS=Mus musculus OX=10090 GN=Sec23a PE=2 SV=1	-	1
Protein transport protein SEC23 OS=Mus musculus OX=10090 GN=Sec23b PE=2 SV=1	-	1
Protein transport protein Sec23B OS=Mus musculus OX=10090 GN=Sec23b PE=1 SV=1	-	1
Protein transport protein SEC23 (Fragment) OS=Mus musculus OX=10090 GN=Sec23b PE=1 SV=1	-	1
COP9 signalosome complex subunit 7a OS=Mus musculus OX=10090 GN=Cops7a PE=1 SV=2	-	1
COP9 signalosome complex subunit 7a (Fragment) OS=Mus musculus OX=10090 GN=Cops7a PE=1 SV=8	-	1
COP9 signalosome complex subunit 7a (Fragment) OS=Mus musculus OX=10090 GN=Cops7a PE=1 SV=1	-	1
MCG19004 OS=Mus musculus OX=10090 GN=Ass1 PE=1 SV=1	-	1
Uncharacterized protein OS=Mus musculus OX=10090 GN=Ass1 PE=2 SV=1	-	1
Argininosuccinate synthase OS=Mus musculus OX=10090 GN=Ass1 PE=1 SV=1	-	1
Bin1 protein OS=Mus musculus OX=10090 GN=Bin1 PE=1 SV=1	-	1
Myc box-dependent-interacting protein 1 OS=Mus musculus OX=10090 GN=Bin1 PE=1 SV=1	-	1
Transketolase OS=Mus musculus OX=10090 GN=Tkt PE=1 SV=1	-	1
Unconventional prefoldin RPB5 interactor (Fragment) OS=Mus musculus OX=10090 GN=Uri1 PE=1 SV=1	-	1
Unconventional prefoldin RPB5 interactor OS=Mus musculus OX=10090 GN=Uri1 PE=1 SV=2	-	1
Uncharacterized protein (Fragment) OS=Mus musculus OX=10090 GN=Uri1 PE=2 SV=1	-	1
UMP-CMP kinase OS=Mus musculus OX=10090 GN=Cmpk1 PE=1 SV=1	-	1
Cytochrome b-c1 complex subunit 2, mitochondrial OS=Mus musculus OX=10090 GN=Uqcrc2 PE=1 SV=1	-	1
Leucine rich repeat containing 40, isoform CRA_a OS=Mus musculus OX=10090 GN=Lrrc40 PE=1 SV=1	-	1
Leucine-rich repeat-containing protein 40 OS=Mus musculus OX=10090 GN=Lrrc40 PE=1 SV=2	-	1
cAMP-dependent protein kinase catalytic subunit alpha OS=Mus musculus OX=10090 GN=Prkaca PE=1 SV=3	-	1
cAMP-dependent protein kinase catalytic subunit alpha isoform (Fragment) OS=Mus musculus OX=10090 GN=Prkaca PE=2 SV=1	-	1
Uncharacterized protein OS=Mus musculus OX=10090 GN=Rpl12 PE=2 SV=1	-	1
MCG18564, isoform CRA_a OS=Mus musculus OX=10090 GN=Rpl12 PE=1 SV=1	-	1
60S ribosomal protein L12 OS=Mus musculus OX=10090 GN=Rpl12 PE=1 SV=2	-	1
Rpl12 protein (Fragment) OS=Mus musculus OX=10090 GN=Rpl12 PE=2 SV=1	-	1
Signal recognition particle subunit SRP68 OS=Mus musculus OX=10090 GN=Srp68 PE=1 SV=1	-	1
Signal recognition particle subunit SRP68 OS=Mus musculus OX=10090 GN=Srp68 PE=1 SV=2	-	1
Psmc6 protein (Fragment) OS=Mus musculus OX=10090 GN=Psmc6 PE=2 SV=1	-	1
Proteasome (Prosome, macropain) 26S subunit, ATPase, 6 OS=Mus musculus OX=10090 GN=Psmc6 PE=1 SV=1	-	1
26S proteasome regulatory subunit 10B OS=Mus musculus OX=10090 GN=Psmc6 PE=1 SV=1	-	1
Exportin-1 OS=Mus musculus OX=10090 GN=Xpo1 PE=1 SV=1	-	1
GrpE protein homolog OS=Mus musculus OX=10090 GN=Grpel1 PE=2 SV=1	-	1
GrpE protein homolog 1, mitochondrial OS=Mus musculus OX=10090 GN=Grpel1 PE=1 SV=1	-	1
ADP-ribosylation factor-binding protein GGA1 OS=Mus musculus OX=10090 GN=Gga1 PE=1 SV=1	-	1
Ribosomal protein L14 OS=Mus musculus OX=10090 GN=Rpl14-ps1 PE=2 SV=1	-	1
Uncharacterized protein OS=Mus musculus OX=10090 GN=Rpl14 PE=2 SV=1	-	1
60S ribosomal protein L14 OS=Mus musculus OX=10090 GN=Rpl14 PE=1 SV=3	-	1
60S ribosomal protein L14 (Fragment) OS=Mus musculus OX=10090 GN=Rpl14 PE=1 SV=1	-	1
Stimulator of prostatic adenocarcinoma-specific T-cells-1 OS=Mus musculus OX=10090 GN=Sh3glb2 PE=2 SV=1	-	1
Endophilin-B2 OS=Mus musculus OX=10090 GN=Sh3glb2 PE=1 SV=1	-	1
Endophilin-B2 OS=Mus musculus OX=10090 GN=Sh3glb2 PE=1 SV=2	-	1
Eukaryotic translation initiation factor 2, subunit 3, structural gene Y-linked, isoform CRA_b OS=Mus musculus OX=10090 GN=Eif2s3y PE=2 SV=1	-	1
La-related protein 1 OS=Mus musculus OX=10090 GN=Larp1 PE=1 SV=1	-	1
La-related protein 1 OS=Mus musculus OX=10090 GN=Larp1 PE=1 SV=3	-	1
Uncharacterized protein (Fragment) OS=Mus musculus OX=10090 GN=Larp1 PE=2 SV=1	-	1
MFLJ00369 protein (Fragment) OS=Mus musculus OX=10090 GN=Arhgef1 PE=2 SV=1	-	1
Rho guanine nucleotide exchange factor 1 OS=Mus musculus OX=10090 GN=Arhgef1 PE=1 SV=1	-	1
Rho guanine nucleotide exchange factor 1 OS=Mus musculus OX=10090 GN=Arhgef1 PE=1 SV=2	-	1
Rho guanine nucleotide exchange factor 1 (Fragment) OS=Mus musculus OX=10090 GN=Arhgef1 PE=1 SV=1	-	1
Rho guanine nucleotide exchange factor 1 (Fragment) OS=Mus musculus OX=10090 GN=Arhgef1 PE=1 SV=2	-	1
Large proline-rich protein BAG6 OS=Mus musculus OX=10090 GN=Bag6 PE=1 SV=1	-	1
Uncharacterized protein (Fragment) OS=Mus musculus OX=10090 GN=Bag6 PE=1 SV=1	-	1
Large proline-rich protein BAG6 (Fragment) OS=Mus musculus OX=10090 GN=Bag6 PE=1 SV=1	-	1
Bat3 protein (Fragment) OS=Mus musculus OX=10090 GN=Bag6 PE=2 SV=1	-	1
Taxilin alpha, isoform CRA_a OS=Mus musculus OX=10090 GN=Txlna PE=2 SV=1	-	1
Alpha-taxilin OS=Mus musculus OX=10090 GN=Txlna PE=1 SV=1	-	1
Signal transducing adaptor molecule (SH3 domain and ITAM motif) 2 OS=Mus musculus OX=10090 GN=Stam2 PE=2 SV=1	-	1
Signal transducing adapter molecule 2 OS=Mus musculus OX=10090 GN=Stam2 PE=1 SV=1	-	1
Double cortin and calcium/calmodulin-dependent protein kinase-like 1, isoform CRA_c OS=Mus musculus OX=10090 GN=Dclk1 PE=2 SV=1	-	1
MKIAA0369 protein (Fragment) OS=Mus musculus OX=10090 GN=Dclk1 PE=2 SV=1	-	1
Dclk1 protein OS=Mus musculus OX=10090 GN=Dclk1 PE=2 SV=1	-	1
Serine/threonine-protein kinase DCLK1 OS=Mus musculus OX=10090 GN=Dclk1 PE=1 SV=1	-	1
Uncharacterized protein OS=Mus musculus OX=10090 GN=Dclk1 PE=2 SV=1	-	1
Dclk1 protein OS=Mus musculus OX=10090 GN=Dclk1 PE=1 SV=1	-	1
Serine/threonine-protein kinase DCLK1 (Fragment) OS=Mus musculus OX=10090 GN=Dclk1 PE=1 SV=1	-	1
Serine/threonine-protein phosphatase OS=Mus musculus OX=10090 GN=Ppp2cb PE=2 SV=1	-	1
Serine/threonine-protein phosphatase 2A catalytic subunit beta isoform OS=Mus musculus OX=10090 GN=Ppp2cb PE=1 SV=1	-	1
Serine/threonine-protein phosphatase (Fragment) OS=Mus musculus OX=10090 GN=Ppp2cb PE=2 SV=1	-	1
Serine/threonine-protein phosphatase 2A catalytic subunit alpha isoform OS=Mus musculus OX=10090 GN=Ppp2ca PE=1 SV=1	-	1
Pdcd6ip protein OS=Mus musculus OX=10090 GN=Pdcd6ip PE=2 SV=1	-	1
MKIAA1375 protein (Fragment) OS=Mus musculus OX=10090 GN=Pdcd6ip PE=2 SV=1	-	1
Programmed cell death 6-interacting protein OS=Mus musculus OX=10090 GN=Pdcd6ip PE=1 SV=3	-	1
tRNA-splicing ligase RtcB homolog OS=Mus musculus OX=10090 GN=Rtcb PE=2 SV=1	-	1
tRNA-splicing ligase RtcB homolog OS=Mus musculus OX=10090 GN=Rtcb PE=1 SV=1	-	1
Developmentally-regulated GTP-binding protein 2 OS=Mus musculus OX=10090 GN=Drg2 PE=1 SV=1	-	1
Protein transport protein Sec31A OS=Mus musculus OX=10090 GN=Sec31a PE=1 SV=2	-	1
Protein transport protein Sec31A (Fragment) OS=Mus musculus OX=10090 GN=Sec31a PE=1 SV=1	-	1
Protein FAM98A OS=Mus musculus OX=10090 GN=Fam98a PE=1 SV=1	-	1
Uncharacterized protein OS=Mus musculus OX=10090 GN=Fam98a PE=2 SV=1	-	1
Fibulin 2 OS=Mus musculus OX=10090 GN=Fbln2 PE=2 SV=1	-	1
Fibulin 2, isoform CRA_b OS=Mus musculus OX=10090 GN=Fbln2 PE=2 SV=1	-	1
Fibulin-2 OS=Mus musculus OX=10090 GN=Fbln2 PE=1 SV=2	-	1
Uncharacterized protein OS=Mus musculus OX=10090 GN=Map2k4 PE=1 SV=1	-	1
Dual specificity mitogen-activated protein kinase kinase 4 OS=Mus musculus OX=10090 GN=Map2k4 PE=1 SV=2	-	1
Map2k4 protein OS=Mus musculus OX=10090 GN=Map2k4 PE=2 SV=1	-	1
Succinate-CoA ligase subunit beta (Fragment) OS=Mus musculus OX=10090 GN=Sucla2 PE=2 SV=1	-	1
Succinate--CoA ligase [ADP-forming] subunit beta, mitochondrial OS=Mus musculus OX=10090 GN=Sucla2 PE=1 SV=2	-	1
Sucla2 protein OS=Mus musculus OX=10090 GN=Sucla2 PE=2 SV=1	-	1
Uncharacterized protein OS=Mus musculus OX=10090 GN=Rps2 PE=2 SV=1	-	1
MCG12811, isoform CRA_b OS=Mus musculus OX=10090 GN=Rps2 PE=1 SV=1	-	1
40S ribosomal protein S2 OS=Mus musculus OX=10090 GN=Rps2 PE=1 SV=3	-	1
Predicted gene 8225 OS=Mus musculus OX=10090 GN=Gm8225 PE=3 SV=1	-	1
40S ribosomal protein S2 OS=Mus musculus OX=10090 GN=Rps2 PE=1 SV=1	-	1
40S ribosomal protein S2 (Fragment) OS=Mus musculus OX=10090 GN=Rps2 PE=1 SV=1	-	1
Thioredoxin OS=Mus musculus OX=10090 GN=Txn PE=1 SV=3	-	1
RNA-binding protein with multiple-splicing OS=Mus musculus OX=10090 GN=Rbpms PE=1 SV=1	-	1
RNA-binding protein with multiple-splicing (Fragment) OS=Mus musculus OX=10090 GN=Rbpms PE=1 SV=1	-	1
Uncharacterized protein OS=Mus musculus OX=10090 GN=Rbpms PE=2 SV=1	-	1
RNA-binding protein with multiple splicing OS=Mus musculus OX=10090 GN=Rbpms PE=1 SV=2	-	1
RNA-binding protein with multiple-splicing (Fragment) OS=Mus musculus OX=10090 GN=Rbpms PE=1 SV=8	-	1
40S ribosomal protein S24 OS=Mus musculus OX=10090 GN=Rps24 PE=2 SV=1	-	1
40S ribosomal protein S24 OS=Mus musculus OX=10090 GN=Rps24 PE=1 SV=1	-	1
Acyl-Coenzyme A dehydrogenase, medium chain OS=Mus musculus OX=10090 GN=Acadm PE=2 SV=1	-	1
Medium-chain specific acyl-CoA dehydrogenase, mitochondrial OS=Mus musculus OX=10090 GN=Acadm PE=1 SV=1	-	1
Uncharacterized protein (Fragment) OS=Mus musculus OX=10090 GN=Acadm PE=2 SV=1	-	1
MKIAA1101 protein (Fragment) OS=Mus musculus OX=10090 GN=mKIAA1101 PE=4 SV=1	-	1
Serine/threonine-protein kinase OSR1 OS=Mus musculus OX=10090 GN=Oxsr1 PE=1 SV=1	-	1
Transcription factor EB OS=Mus musculus OX=10090 GN=Tfeb PE=2 SV=1	-	1
Transcription factor EB OS=Mus musculus OX=10090 GN=Tfeb PE=1 SV=1	-	1
Uncharacterized protein OS=Mus musculus OX=10090 GN=Tfeb PE=2 SV=1	-	1
Transcription factor EB (Fragment) OS=Mus musculus OX=10090 GN=Tfeb PE=1 SV=1	-	1
Transcription factor EB OS=Mus musculus OX=10090 GN=Tfeb PE=1 SV=2	-	1
Elongator complex protein 3 OS=Mus musculus OX=10090 GN=Elp3 PE=1 SV=1	-	1
UBX domain-containing protein 1 OS=Mus musculus OX=10090 GN=Ubxn1 PE=1 SV=1	-	1
Translational activator of cytochrome c oxidase 1 OS=Mus musculus OX=10090 GN=Taco1 PE=1 SV=1	-	1
Transcription factor BTF3 OS=Mus musculus OX=10090 GN=Btf3 PE=1 SV=3	-	1
Transcription factor BTF3 OS=Mus musculus OX=10090 GN=Btf3 PE=2 SV=1	-	1
Small nuclear ribonucleoprotein Sm D3 OS=Mus musculus OX=10090 GN=Snrpd3 PE=2 SV=1	-	1
Small nuclear ribonucleoprotein Sm D3 OS=Mus musculus OX=10090 GN=Snrpd3 PE=1 SV=1	-	1
40S ribosomal protein S5 OS=Mus musculus OX=10090 GN=Rps5 PE=1 SV=1	-	1
40S ribosomal protein S5 (Fragment) OS=Mus musculus OX=10090 GN=Rps5 PE=1 SV=1	-	1
Aars protein (Fragment) OS=Mus musculus OX=10090 GN=Aars PE=2 SV=2	-	1
Alanyl-tRNA synthase OS=Mus musculus OX=10090 GN=Aars PE=2 SV=1	-	1
Aars protein (Fragment) OS=Mus musculus OX=10090 GN=Aars PE=2 SV=1	-	1
Uncharacterized protein OS=Mus musculus OX=10090 GN=Aars PE=2 SV=1	-	1
Alanine--tRNA ligase, cytoplasmic OS=Mus musculus OX=10090 GN=Aars PE=1 SV=1	-	1
60S ribosomal protein L13 OS=Mus musculus OX=10090 GN=Rpl13 PE=2 SV=1	-	1
60S ribosomal protein L13 OS=Mus musculus OX=10090 GN=Rpl13 PE=1 SV=3	-	1
Importin subunit alpha OS=Mus musculus OX=10090 GN=Kpna3 PE=1 SV=1	-	1
Importin subunit alpha-4 OS=Mus musculus OX=10090 GN=Kpna3 PE=1 SV=1	-	1
Importin subunit alpha OS=Mus musculus OX=10090 GN=Kpna4 PE=1 SV=1	-	1
Uncharacterized protein (Fragment) OS=Mus musculus OX=10090 GN=Kpna4 PE=2 SV=1	-	1
Importin subunit alpha-3 OS=Mus musculus OX=10090 GN=Kpna4 PE=1 SV=1	-	1
Uncharacterized protein OS=Mus musculus OX=10090 GN=Ephx2 PE=2 SV=1	-	1
Bifunctional epoxide hydrolase 2 OS=Mus musculus OX=10090 GN=Ephx2 PE=1 SV=2	-	1
F-actin-capping protein subunit alpha OS=Mus musculus OX=10090 GN=Capza1 PE=2 SV=1	-	1
F-actin-capping protein subunit alpha OS=Mus musculus OX=10090 GN=Capza1 PE=1 SV=1	-	1
Dynein cytoplasmic 1 light intermediate chain 1 OS=Mus musculus OX=10090 GN=Dync1li1 PE=1 SV=1	-	1
Cytoplasmic dynein 1 light intermediate chain 1 OS=Mus musculus OX=10090 GN=Dync1li1 PE=1 SV=1	-	1
Uncharacterized protein (Fragment) OS=Mus musculus OX=10090 GN=Dync1li1 PE=2 SV=1	-	1
Eif3j protein (Fragment) OS=Mus musculus OX=10090 GN=Eif3j PE=2 SV=1	-	1
Eukaryotic translation initiation factor 3 subunit J-B OS=Mus musculus OX=10090 GN=Eif3j2 PE=1 SV=1	-	1
Eukaryotic translation initiation factor 3 subunit J-A OS=Mus musculus OX=10090 GN=Eif3j1 PE=2 SV=1	-	1
Eif3j protein OS=Mus musculus OX=10090 GN=Eif3j PE=2 SV=1	-	1
26S proteasome non-ATPase regulatory subunit 13 OS=Mus musculus OX=10090 GN=Psmd13 PE=1 SV=1	-	1
Proteasome (Prosome, macropain) 26S subunit, non-ATPase, 13 OS=Mus musculus OX=10090 GN=Psmd13 PE=1 SV=1	-	1
Histone H2B OS=Mus musculus OX=10090 GN=Hist1h2bm PE=1 SV=1	-	1
Histone H2B type 1-C/E/G OS=Mus musculus OX=10090 GN=Hist1h2bc PE=1 SV=3	-	1
Histone H2B type 2-B OS=Mus musculus OX=10090 GN=Hist2h2bb PE=1 SV=3	-	1
Histone H2B type 2-E OS=Mus musculus OX=10090 GN=Hist2h2be PE=1 SV=3	-	1
Histone H2B type 1-H OS=Mus musculus OX=10090 GN=Hist1h2bh PE=1 SV=3	-	1
Histone H2B type 1-M OS=Mus musculus OX=10090 GN=Hist1h2bm PE=1 SV=2	-	1
Histone H2B OS=Mus musculus OX=10090 GN=LOC665622 PE=2 SV=1	-	1
Hist2h2bb protein OS=Mus musculus OX=10090 GN=Hist2h2bb PE=2 SV=1	-	1
Histone H2B OS=Mus musculus OX=10090 GN=Hist1h2bq PE=2 SV=1	-	1
Histone H2B OS=Mus musculus OX=10090 GN=Hist1h2bk PE=2 SV=1	-	1
Histone H2B (Fragment) OS=Mus musculus OX=10090 GN=Hist1h2bj PE=2 SV=1	-	1
Histone H2B type 3-A OS=Mus musculus OX=10090 GN=Hist3h2ba PE=1 SV=3	-	1
Histone H2B type 1-P OS=Mus musculus OX=10090 GN=Hist1h2bp PE=1 SV=3	-	1
Histone H2B type 1-K OS=Mus musculus OX=10090 GN=Hist1h2bk PE=1 SV=3	-	1
Histone H2B type 3-B OS=Mus musculus OX=10090 GN=Hist3h2bb PE=1 SV=3	-	1
Histone H2B type 1-B OS=Mus musculus OX=10090 GN=Hist1h2bb PE=1 SV=3	-	1
Histone H2B type 1-F/J/L OS=Mus musculus OX=10090 GN=Hist1h2bf PE=1 SV=2	-	1
Protein S100-A11 OS=Mus musculus OX=10090 GN=S100a11 PE=1 SV=1	-	1
40S ribosomal protein S3a OS=Mus musculus OX=10090 GN=Rps3a1 PE=2 SV=1	-	1
40S ribosomal protein S3a OS=Mus musculus OX=10090 GN=Rps3a1 PE=1 SV=1	-	1
40S ribosomal protein S3a OS=Mus musculus OX=10090 GN=Rps3a PE=1 SV=3	-	1
Nucleolysin TIAR OS=Mus musculus OX=10090 GN=Tial1 PE=1 SV=1	-	1
Tial1 protein (Fragment) OS=Mus musculus OX=10090 GN=Tial1 PE=2 SV=1	-	1
Tial1 cytotoxic granule-associated RNA binding protein-like 1, isoform CRA_c OS=Mus musculus OX=10090 GN=Tial1 PE=1 SV=1	-	1
Nucleolysin TIAR OS=Mus musculus OX=10090 GN=Tial1 PE=1 SV=2	-	1
MCG12304 OS=Mus musculus OX=10090 GN=Rpl22 PE=1 SV=1	-	1
60S ribosomal protein L22 OS=Mus musculus OX=10090 GN=Rpl22 PE=1 SV=2	-	1
40S ribosomal protein S7 OS=Mus musculus OX=10090 GN=Rps7 PE=2 SV=1	-	1
40S ribosomal protein S7 OS=Mus musculus OX=10090 GN=Gm9493 PE=3 SV=1	-	1
Dr1 associated protein 1 (Negative cofactor 2 alpha), isoform CRA_d OS=Mus musculus OX=10090 GN=Drap1 PE=1 SV=1	-	1
Dr1-associated corepressor OS=Mus musculus OX=10090 GN=Drap1 PE=1 SV=1	-	1
Dr1-associated corepressor OS=Mus musculus OX=10090 GN=Drap1 PE=1 SV=2	-	1
Dr1-associated corepressor OS=Mus musculus OX=10090 GN=Drap1 PE=1 SV=3	-	1
Small glutamine-rich tetratricopeptide repeat (TPR)-containing, alpha, isoform CRA_b OS=Mus musculus OX=10090 GN=Sgta PE=2 SV=1	-	1
Small glutamine-rich tetratricopeptide repeat-containing protein alpha (Fragment) OS=Mus musculus OX=10090 GN=Sgta PE=1 SV=1	-	1
Small glutamine-rich tetratricopeptide repeat-containing protein alpha OS=Mus musculus OX=10090 GN=Sgta PE=1 SV=2	-	1
Keratin, type II cuticular Hb2 OS=Mus musculus OX=10090 GN=Krt82 PE=1 SV=2	-	1
40S ribosomal protein S4 OS=Mus musculus OX=10090 GN=Gm15013 PE=3 SV=1	-	1
40S ribosomal protein S4 OS=Mus musculus OX=10090 GN=Rps4x PE=1 SV=1	-	1
40S ribosomal protein S4 OS=Mus musculus OX=10090 GN=Rps4x PE=2 SV=1	-	1
40S ribosomal protein S4 OS=Mus musculus OX=10090 GN=Rps4l PE=2 SV=1	-	1
40S ribosomal protein S4, X isoform OS=Mus musculus OX=10090 GN=Rps4x PE=1 SV=2	-	1
Uncharacterized protein OS=Mus musculus OX=10090 GN=Hsd17b4 PE=2 SV=1	-	1
Peroxisomal multifunctional enzyme type 2 OS=Mus musculus OX=10090 GN=Hsd17b4 PE=1 SV=3	-	1
MOB kinase activator 1A OS=Mus musculus OX=10090 GN=Mob1a PE=2 SV=3	-	1
MOB kinase activator 1B OS=Mus musculus OX=10090 GN=Mob1b PE=1 SV=1	-	1
MOB1, Mps One Binder kinase activator-like 1A (Yeast) OS=Mus musculus OX=10090 GN=Mob1b PE=1 SV=1	-	1
MOB kinase activator 1B OS=Mus musculus OX=10090 GN=Mob1b PE=1 SV=3	-	1
3-mercaptopyruvate sulfurtransferase OS=Mus musculus OX=10090 GN=Mpst PE=1 SV=4	-	1
3-mercaptopyruvate sulfurtransferase (Fragment) OS=Mus musculus OX=10090 GN=Mpst PE=1 SV=1	-	1
Myosin, light chain 12A, regulatory, non-sarcomeric (Fragment) OS=Mus musculus OX=10090 GN=Myl12a PE=4 SV=1	-	1
Myosin, light chain 12A, regulatory, non-sarcomeric (Fragment) OS=Mus musculus OX=10090 GN=Myl12a PE=1 SV=1	-	1
Myosin regulatory light polypeptide 9 OS=Mus musculus OX=10090 GN=Myl9 PE=1 SV=3	-	1
Uncharacterized protein OS=Mus musculus OX=10090 GN=Asns PE=2 SV=1	-	1
Asparagine synthetase [glutamine-hydrolyzing] OS=Mus musculus OX=10090 GN=Asns PE=1 SV=3	-	1
Rpl11 protein OS=Mus musculus OX=10090 GN=Rpl11 PE=2 SV=1	-	1
60S ribosomal protein L11 OS=Mus musculus OX=10090 GN=Rpl11 PE=1 SV=4	-	1
60S ribosomal protein L11 (Fragment) OS=Mus musculus OX=10090 GN=Rpl11 PE=1 SV=1	-	1
T-complex protein 1 subunit gamma OS=Mus musculus OX=10090 GN=Cct3 PE=2 SV=1	-	1
T-complex protein 1 subunit gamma OS=Mus musculus OX=10090 GN=Cct3 PE=1 SV=1	-	1
Uncharacterized protein OS=Mus musculus OX=10090 GN=Arl1 PE=2 SV=1	-	1
Arl1 protein OS=Mus musculus OX=10090 GN=Arl1 PE=2 SV=1	-	1
ADP-ribosylation factor-like 1 OS=Mus musculus OX=10090 GN=Arl1 PE=1 SV=1	-	1
ADP-ribosylation factor-like protein 1 (Fragment) OS=Mus musculus OX=10090 GN=Arl1 PE=1 SV=1	-	1
ADP-ribosylation factor-like protein 1 OS=Mus musculus OX=10090 GN=Arl1 PE=1 SV=1	-	1
Histone H2A OS=Mus musculus OX=10090 GN=Hist1h2aa PE=1 SV=1	-	1
Histone H2A (Fragment) OS=Mus musculus domesticus OX=10092 GN=H2A PE=2 SV=1	-	1
Gene for histone H2a (Fragment) OS=Mus musculus OX=10090 PE=4 SV=1	-	1
Histone H2A OS=Mus musculus OX=10090 GN=Hist2h2ac PE=2 SV=1	-	1
Histone H2A OS=Mus musculus OX=10090 GN=Hist2h2aa1 PE=2 SV=1	-	1
Histone H2A OS=Mus musculus OX=10090 GN=Hist1h2ad PE=2 SV=1	-	1
Histone H2A OS=Mus musculus OX=10090 GN=Hist1h2ah PE=2 SV=1	-	1
Histone H2A OS=Mus musculus OX=10090 GN=Hist3h2a PE=2 SV=1	-	1
Histone H2A (Fragment) OS=Mus musculus OX=10090 GN=Hist1h2ah PE=2 SV=1	-	1
Histone H2A OS=Mus musculus OX=10090 GN=H2afj PE=1 SV=1	-	1
Histone H2A.J OS=Mus musculus OX=10090 GN=H2afj PE=1 SV=1	-	1
Histone H2A type 1-K OS=Mus musculus OX=10090 GN=Hist1h2ak PE=1 SV=3	-	1
Histone H2A type 1-H OS=Mus musculus OX=10090 GN=Hist1h2ah PE=1 SV=3	-	1
Histone H2A type 1-F OS=Mus musculus OX=10090 GN=Hist1h2af PE=1 SV=3	-	1
Histone H2A type 3 OS=Mus musculus OX=10090 GN=Hist3h2a PE=1 SV=3	-	1
Histone H2A type 2-A OS=Mus musculus OX=10090 GN=Hist2h2aa1 PE=1 SV=3	-	1
Histone H2A type 2-C OS=Mus musculus OX=10090 GN=Hist2h2ac PE=1 SV=3	-	1
Histone H2A type 2-B OS=Mus musculus OX=10090 GN=Hist2h2ab PE=1 SV=3	-	1
Histone H2AX OS=Mus musculus OX=10090 GN=H2afx PE=1 SV=2	-	1
Histone H2A type 1-P OS=Mus musculus OX=10090 GN=Hist1h2ap PE=1 SV=1	-	1
Histone H2A type 1-O OS=Mus musculus OX=10090 GN=Hist1h2ao PE=1 SV=1	-	1
Histone H2A type 1-N OS=Mus musculus OX=10090 GN=Hist1h2an PE=1 SV=1	-	1
Histone H2A type 1-I OS=Mus musculus OX=10090 GN=Hist1h2ai PE=1 SV=1	-	1
Histone H2A type 1-G OS=Mus musculus OX=10090 GN=Hist1h2ag PE=1 SV=1	-	1
Histone H2A type 1-E OS=Mus musculus OX=10090 GN=Hist1h2ae PE=1 SV=1	-	1
Histone H2A type 1-D OS=Mus musculus OX=10090 GN=Hist1h2ad PE=1 SV=1	-	1
Histone H2A type 1-C OS=Mus musculus OX=10090 GN=Hist1h2ac PE=1 SV=1	-	1
Histone H2A type 1-B OS=Mus musculus OX=10090 GN=Hist1h2ab PE=1 SV=1	-	1
MCG4297 OS=Mus musculus OX=10090 GN=Ube2n PE=1 SV=1	-	1
Ubiquitin-conjugating enzyme E2 N OS=Mus musculus OX=10090 GN=Ube2n PE=1 SV=1	-	1
RIKEN cDNA 4931406C07 gene OS=Mus musculus OX=10090 GN=4931406C07Rik PE=1 SV=1	-	1
Ester hydrolase C11orf54 homolog OS=Mus musculus OX=10090 PE=1 SV=1	-	1
Uncharacterized protein OS=Mus musculus OX=10090 GN=Ssb PE=2 SV=1	-	1
Sjogren syndrome antigen B, isoform CRA_a OS=Mus musculus OX=10090 GN=Ssb PE=1 SV=1	-	1
Lupus La protein homolog OS=Mus musculus OX=10090 GN=Ssb PE=1 SV=1	-	1
Lupus La protein homolog (Fragment) OS=Mus musculus OX=10090 GN=Ssb PE=1 SV=1	-	1
Probable ATP-dependent RNA helicase DDX6 OS=Mus musculus OX=10090 GN=Ddx6 PE=1 SV=1	-	1
26S proteasome regulatory subunit 7 OS=Mus musculus OX=10090 GN=Psmc2 PE=1 SV=1	-	1
Uncharacterized protein OS=Mus musculus OX=10090 GN=Psmc2 PE=2 SV=1	-	1
26S proteasome regulatory subunit 7 OS=Mus musculus OX=10090 GN=Psmc2 PE=1 SV=5	-	1
Rpl23a protein (Fragment) OS=Mus musculus OX=10090 GN=Rpl23a PE=2 SV=1	-	1
MCG10806 OS=Mus musculus OX=10090 GN=Rpl23a PE=1 SV=1	-	1
60S ribosomal protein L23a OS=Mus musculus OX=10090 GN=Rpl23a PE=1 SV=1	-	1
Uncharacterized protein OS=Mus musculus OX=10090 GN=Klhl22 PE=2 SV=1	-	1
Kelch-like protein 22 OS=Mus musculus OX=10090 GN=Klhl22 PE=1 SV=1	-	1
Uncharacterized protein OS=Mus musculus OX=10090 GN=Ncl PE=2 SV=1	-	1
Nucleolin OS=Mus musculus OX=10090 GN=Ncl PE=1 SV=2	-	1
Serine/threonine-protein kinase Nek7 OS=Mus musculus OX=10090 GN=Nek7 PE=1 SV=1	-	1
MKIAA0079 protein (Fragment) OS=Mus musculus OX=10090 GN=Sec24c PE=2 SV=1	-	1
Sec24-related gene family, member C (S. cerevisiae) OS=Mus musculus OX=10090 GN=Sec24c PE=1 SV=1	-	1
Sec24 related gene family, member C (S. cerevisiae) OS=Mus musculus OX=10090 GN=Sec24c PE=2 SV=1	-	1
Uncharacterized protein (Fragment) OS=Mus musculus OX=10090 GN=Sec24c PE=2 SV=1	-	1
SEC24 related gene family, member C (S. cerevisiae), isoform CRA_a OS=Mus musculus OX=10090 GN=Sec24c PE=1 SV=1	-	1
Sec24-related gene family, member C (S. cerevisiae) (Fragment) OS=Mus musculus OX=10090 GN=Sec24c PE=1 SV=1	-	1
Keratin, type I cuticular Ha4 OS=Mus musculus OX=10090 GN=Krt34 PE=2 SV=1	-	1
Keratin, type I cuticular Ha3-I OS=Mus musculus OX=10090 GN=Krt33a PE=1 SV=1	-	1
Keratin, type I cuticular Ha3-II OS=Mus musculus OX=10090 GN=Krt33b PE=1 SV=2	-	1
Keratin, type I cuticular Ha1 OS=Mus musculus OX=10090 GN=Krt31 PE=1 SV=2	-	1
MOD-1 null malic enzyme (Fragment) OS=Mus musculus OX=10090 GN=Me1 PE=2 SV=1	-	1
Uncharacterized protein OS=Mus musculus OX=10090 GN=Lpin1 PE=2 SV=1	-	1
Lpin1 protein OS=Mus musculus OX=10090 GN=Lpin1 PE=2 SV=1	-	1
Phosphatidate phosphatase LPIN1 OS=Mus musculus OX=10090 GN=Lpin1 PE=1 SV=2	-	1
Phosphatidate phosphatase LPIN1 OS=Mus musculus OX=10090 GN=Lpin1 PE=1 SV=1	-	1
MKIAA0188 protein (Fragment) OS=Mus musculus OX=10090 GN=Lpin1 PE=2 SV=1	-	1
A kinase (PRKA) anchor protein 8 OS=Mus musculus OX=10090 GN=Akap8 PE=1 SV=1	-	1
A-kinase anchor protein 8 OS=Mus musculus OX=10090 GN=Akap8 PE=1 SV=1	-	1
Nucleosome assembly protein 1-like 1 OS=Mus musculus OX=10090 GN=Nap1l1 PE=1 SV=1	-	1
Nucleosome assembly protein 1-like 1 OS=Mus musculus OX=10090 GN=Nap1l1 PE=1 SV=2	-	1
Uncharacterized protein (Fragment) OS=Mus musculus OX=10090 GN=Nap1l1 PE=2 SV=1	-	1
Lysozyme OS=Mus musculus OX=10090 GN=Lyz1 PE=3 SV=1	-	1
Lysozyme OS=Mus musculus OX=10090 GN=Lyz2 PE=1 SV=1	-	1
Lysozyme C-1 OS=Mus musculus OX=10090 GN=Lyz1 PE=1 SV=1	-	1
Lysozyme C-2 OS=Mus musculus OX=10090 GN=Lyz2 PE=1 SV=2	-	1
Karyopherin (Importin) beta 1 OS=Mus musculus OX=10090 GN=Kpnb1 PE=2 SV=1	-	1
Uncharacterized protein OS=Mus musculus OX=10090 GN=Kpnb1 PE=2 SV=1	-	1
Importin subunit beta-1 OS=Mus musculus OX=10090 GN=Kpnb1 PE=1 SV=2	-	1
Uncharacterized protein OS=Mus musculus OX=10090 GN=Rps23 PE=2 SV=1	-	1
Ribosomal protein S23 OS=Mus musculus OX=10090 GN=Rps23 PE=2 SV=1	-	1
40S ribosomal protein S23 OS=Mus musculus OX=10090 GN=Rps23 PE=1 SV=3	-	1
R3H domain-containing 1 OS=Mus musculus OX=10090 GN=R3hdm1 PE=1 SV=1	-	1
R3hdm1 protein OS=Mus musculus OX=10090 GN=R3hdm1 PE=2 SV=1	-	1
MKIAA0029 protein (Fragment) OS=Mus musculus OX=10090 GN=R3hdm1 PE=2 SV=1	-	1
60S ribosomal protein L31 OS=Mus musculus OX=10090 GN=Rpl31 PE=1 SV=1	-	1
Uncharacterized protein OS=Mus musculus OX=10090 GN=Rpl31 PE=2 SV=1	-	1
MCG126194, isoform CRA_a OS=Mus musculus OX=10090 GN=Rpl31 PE=1 SV=1	-	1
Protein LSM12 homolog OS=Mus musculus OX=10090 GN=Lsm12 PE=1 SV=1	-	1
Protein-L-isoaspartate (D-aspartate) O-methyltransferase domain containing 1 OS=Mus musculus OX=10090 GN=Pcmtd1 PE=2 SV=1	-	1
Protein-L-isoaspartate (D-aspartate) O-methyltransferase domain containing 1 OS=Mus musculus OX=10090 GN=Pcmtd1 PE=1 SV=1	-	1
Protein-L-isoaspartate O-methyltransferase domain-containing protein 1 OS=Mus musculus OX=10090 GN=Pcmtd1 PE=1 SV=1	-	1
Uncharacterized protein OS=Mus musculus OX=10090 GN=Pcmtd1 PE=2 SV=1	-	1
Protein-L-isoaspartate O-methyltransferase domain-containing protein 1 (Fragment) OS=Mus musculus OX=10090 GN=Pcmtd1 PE=1 SV=1	-	1
Uncharacterized protein OS=Mus musculus OX=10090 GN=Ahsa1 PE=2 SV=1	-	1
Activator of 90 kDa heat shock protein ATPase homolog 1 OS=Mus musculus OX=10090 GN=Ahsa1 PE=1 SV=2	-	1
Serine/threonine-protein kinase SIK2 OS=Mus musculus OX=10090 GN=Sik2 PE=1 SV=1	-	1
Uncharacterized protein OS=Mus musculus OX=10090 GN=Sik2 PE=2 SV=1	-	1
BCL2-associated athanogene 4 OS=Mus musculus OX=10090 GN=Bag4 PE=1 SV=1	-	1
BAG family molecular chaperone regulator 4 OS=Mus musculus OX=10090 GN=Bag4 PE=1 SV=2	-	1
Golgi to ER traffic protein 4 homolog (Fragment) OS=Mus musculus OX=10090 GN=Get4 PE=1 SV=1	-	1
Golgi to ER traffic protein 4 homolog OS=Mus musculus OX=10090 GN=Get4 PE=1 SV=2	-	1
Cystatin-B OS=Mus musculus OX=10090 GN=Cstb PE=1 SV=1	-	1
Mevalonate kinase OS=Mus musculus OX=10090 GN=Mvk PE=1 SV=1	-	1
Mevalonate kinase (Fragment) OS=Mus musculus OX=10090 GN=Mvk PE=1 SV=8	-	1
Elongator complex protein 1 OS=Mus musculus OX=10090 GN=Elp1 PE=1 SV=2	-	1
Adenine phosphoribosyltransferase OS=Mus musculus OX=10090 GN=Aprt PE=1 SV=2	-	1
F-actin-capping protein subunit alpha OS=Mus musculus OX=10090 GN=Capza2 PE=1 SV=1	-	1
F-actin-capping protein subunit alpha OS=Mus musculus OX=10090 GN=Capza2 PE=2 SV=1	-	1
F-actin-capping protein subunit alpha (Fragment) OS=Mus musculus OX=10090 GN=Capza2 PE=2 SV=1	-	1
F-actin-capping protein subunit alpha-2 OS=Mus musculus OX=10090 GN=Capza2 PE=1 SV=3	-	1
MCG118037 OS=Mus musculus OX=10090 GN=Eif5 PE=1 SV=1	-	1
Uncharacterized protein (Fragment) OS=Mus musculus OX=10090 GN=Eif5 PE=2 SV=1	-	1
Eif5 protein OS=Mus musculus OX=10090 GN=Eif5 PE=2 SV=1	-	1
Eukaryotic translation initiation factor 5 OS=Mus musculus OX=10090 GN=Eif5 PE=1 SV=1	-	1
Segment polarity protein dishevelled homolog DVL-3 OS=Mus musculus OX=10090 GN=Dvl3 PE=1 SV=1	-	1
Segment polarity protein dishevelled homolog DVL-3 OS=Mus musculus OX=10090 GN=Dvl3 PE=1 SV=2	-	1
Uncharacterized protein OS=Mus musculus OX=10090 GN=Dvl2 PE=2 SV=1	-	1
Dishevelled 2, dsh homolog (Drosophila) OS=Mus musculus OX=10090 GN=Dvl2 PE=2 SV=1	-	1
Segment polarity protein dishevelled homolog DVL-2 OS=Mus musculus OX=10090 GN=Dvl2 PE=1 SV=2	-	1
Cytosolic carboxypeptidase 4 OS=Mus musculus OX=10090 GN=Agbl1 PE=4 SV=2	-	1
Cytosolic carboxypeptidase 4 OS=Mus musculus OX=10090 GN=Agbl1 PE=1 SV=3	-	1
Destrin OS=Mus musculus OX=10090 GN=Dstn PE=1 SV=1	-	1
Destrin OS=Mus musculus OX=10090 GN=Dstn PE=1 SV=3	-	1
Heat shock 70 kDa protein 14 OS=Mus musculus OX=10090 GN=Hspa14 PE=1 SV=2	-	1
Uncharacterized protein OS=Mus musculus OX=10090 GN=Cnot2 PE=2 SV=1	-	1
CCR4-NOT transcription complex subunit 2 OS=Mus musculus OX=10090 GN=Cnot2 PE=1 SV=1	-	1
CCR4-NOT transcription complex subunit 2 OS=Mus musculus OX=10090 GN=Cnot2 PE=1 SV=2	-	1
Cnot2 protein OS=Mus musculus OX=10090 GN=Cnot2 PE=2 SV=1	-	1
Uncharacterized protein OS=Mus musculus OX=10090 GN=Psmd3 PE=2 SV=1	-	1
26S proteasome non-ATPase regulatory subunit 3 OS=Mus musculus OX=10090 GN=Psmd3 PE=1 SV=3	-	1
26S proteasome non-ATPase regulatory subunit 3 (Fragment) OS=Mus musculus OX=10090 GN=Psmd3 PE=1 SV=1	-	1
Uncharacterized protein OS=Mus musculus OX=10090 GN=Arf6 PE=1 SV=1	-	1
ADP-ribosylation factor 6 OS=Mus musculus OX=10090 GN=Arf6 PE=1 SV=2	-	1
E3 ubiquitin-protein ligase TRIM23 OS=Mus musculus OX=10090 GN=Trim23 PE=2 SV=1	-	1
Damaged-DNA recognition protein 1 OS=Mus musculus OX=10090 GN=Ddb1 PE=2 SV=1	-	1
DNA damage-binding protein 1 OS=Mus musculus OX=10090 GN=Ddb1 PE=1 SV=2	-	1
Vacuolar protein sorting 26 homolog A (Yeast), isoform CRA_e OS=Mus musculus OX=10090 GN=Vps26a PE=2 SV=1	-	1
Vacuolar protein sorting-associated protein 26A OS=Mus musculus OX=10090 GN=Vps26a PE=1 SV=1	-	1
Ribosomal protein L9 OS=Mus musculus OX=10090 GN=Rpl9 PE=2 SV=1	-	1
MCG10266, isoform CRA_a OS=Mus musculus OX=10090 GN=Rpl9 PE=1 SV=1	-	1
Ribosomal protein L9, pseudogene 6 OS=Mus musculus OX=10090 GN=Rpl9-ps6 PE=4 SV=1	-	1
60S ribosomal protein L9 (Fragment) OS=Mus musculus OX=10090 GN=Rpl9 PE=1 SV=1	-	1
60S ribosomal protein L9 OS=Mus musculus OX=10090 GN=Rpl9 PE=2 SV=2	-	1
Protein FAM199X OS=Mus musculus OX=10090 GN=Fam199x PE=2 SV=1	-	1
Phosphatidylserine lipase ABHD16A OS=Mus musculus OX=10090 GN=Abhd16a PE=1 SV=3	-	1
Uncharacterized protein OS=Mus musculus OX=10090 GN=Eef2 PE=2 SV=1	-	1
Eef2 protein (Fragment) OS=Mus musculus OX=10090 GN=Eef2 PE=2 SV=1	-	1
Elongation factor 2 OS=Mus musculus OX=10090 GN=Eef2 PE=1 SV=2	-	1
Uncharacterized protein OS=Mus musculus OX=10090 GN=Lima1 PE=2 SV=1	-	1
LIM domain and actin-binding protein 1 OS=Mus musculus OX=10090 GN=Lima1 PE=1 SV=3	-	1
EH domain-binding protein 1-like protein 1 OS=Mus musculus OX=10090 GN=Ehbp1l1 PE=1 SV=1	-	1
Zinc finger CCCH domain-containing protein 15 OS=Mus musculus OX=10090 GN=Zc3h15 PE=1 SV=2	-	1
Uncharacterized protein OS=Mus musculus OX=10090 GN=Prkab1 PE=2 SV=1	-	1
5'-AMP-activated protein kinase subunit beta-2 OS=Mus musculus OX=10090 GN=Prkab2 PE=1 SV=1	-	1
Prkab2 protein OS=Mus musculus OX=10090 GN=Prkab2 PE=2 SV=1	-	1
Protein kinase, AMP-activated, beta 1 non-catalytic subunit, isoform CRA_b OS=Mus musculus OX=10090 GN=Prkab1 PE=1 SV=1	-	1
5'-AMP-activated protein kinase subunit beta-1 OS=Mus musculus OX=10090 GN=Prkab1 PE=1 SV=2	-	1
COP9 (Constitutive photomorphogenic) homolog, subunit 6 (Arabidopsis thaliana), isoform CRA_b OS=Mus musculus OX=10090 GN=Cops6 PE=1 SV=1	-	1
COP9 signalosome complex subunit 6 OS=Mus musculus OX=10090 GN=Cops6 PE=1 SV=1	-	1
Protein disulfide-isomerase-like protein of the testis OS=Mus musculus OX=10090 GN=Pdilt PE=1 SV=2	-	1
AP complex subunit sigma OS=Mus musculus OX=10090 GN=Ap3s1 PE=1 SV=1	-	1
Adaptor-related protein complex 3, sigma 1 subunit OS=Mus musculus OX=10090 GN=Ap3s1 PE=1 SV=1	-	1
AP-3 complex subunit sigma-1 OS=Mus musculus OX=10090 GN=Ap3s1 PE=1 SV=1	-	1
AP-3 complex subunit sigma-1 OS=Mus musculus OX=10090 GN=Ap3s1 PE=1 SV=2	-	1
Microtubule-associated protein 2 OS=Mus musculus OX=10090 GN=Map2 PE=1 SV=2	-	1
Microtubule-associated protein OS=Mus musculus OX=10090 GN=Map2 PE=1 SV=1	-	1
Microtubule-associated protein (Fragment) OS=Mus musculus OX=10090 GN=Map2 PE=1 SV=1	-	1
Microtubule-associated protein OS=Mus musculus OX=10090 GN=Map2 PE=2 SV=1	-	1
Microtubule-associated protein (Fragment) OS=Mus musculus OX=10090 GN=Map2 PE=1 SV=8	-	1
ATP-binding cassette, sub-family F (GCN20), member 1 OS=Mus musculus OX=10090 GN=Abcf1 PE=2 SV=1	-	1
ATP-binding cassette sub-family F member 1 OS=Mus musculus OX=10090 GN=Abcf1 PE=1 SV=1	-	1
Glutathione peroxidase OS=Mus musculus OX=10090 GN=Gpx7 PE=1 SV=1	-	1
Glutathione peroxidase 7 OS=Mus musculus OX=10090 GN=Gpx7 PE=1 SV=1	-	1
60S ribosomal protein L6 OS=Mus musculus OX=10090 GN=Rpl6 PE=1 SV=1	-	1
60S ribosomal protein L6 OS=Mus musculus OX=10090 GN=Rpl6 PE=1 SV=3	-	1
60S ribosomal protein L6 OS=Mus musculus OX=10090 GN=Rpl6 PE=2 SV=1	-	1
60S ribosomal protein L6 (Fragment) OS=Mus musculus OX=10090 GN=Rpl6 PE=1 SV=1	-	1
V-crk sarcoma virus CT10 oncogene homolog (Avian)-like OS=Mus musculus OX=10090 GN=Crkl PE=1 SV=1	-	1
Crk-like protein OS=Mus musculus OX=10090 GN=Crkl PE=1 SV=2	-	1
Lumican OS=Mus musculus OX=10090 GN=Lum PE=1 SV=2	-	1
Transmembrane protein 45B OS=Mus musculus OX=10090 GN=Tmem45b PE=1 SV=1	-	1
ADP-ribosylation factor 4 OS=Mus musculus OX=10090 GN=Arf4 PE=1 SV=1	-	1
REVERSED Insulinoma-associated protein 2 OS=Mus musculus OX=10090 GN=Insm2 PE=1 SV=2	-	1
REVERSED Ciliary rootlet coiled-coil, rootletin family member 2 OS=Mus musculus OX=10090 GN=Crocc2 PE=1 SV=2	-	1
Uncharacterized protein (Fragment) OS=Mus musculus OX=10090 GN=Hnrnph2 PE=2 SV=1	-	1
Keratin (Fragment) OS=Mus musculus OX=10090 GN=Krt2 PE=2 SV=1	-	1
Profilin OS=Mus musculus OX=10090 GN=Pfn1 PE=2 SV=1	-	0
Profilin OS=Mus musculus OX=10090 GN=Pfn1 PE=1 SV=1	-	0
Profilin-1 OS=Mus musculus OX=10090 GN=Pfn1 PE=1 SV=2	-	0
F-box only protein 22 OS=Mus musculus OX=10090 GN=Fbxo22 PE=1 SV=2	-	0
Calcium regulated heat stable protein 1 OS=Mus musculus OX=10090 GN=Carhsp1 PE=1 SV=1	-	0
Calcium-regulated heat stable protein 1 OS=Mus musculus OX=10090 GN=Carhsp1 PE=1 SV=1	-	0
Uncharacterized protein OS=Mus musculus OX=10090 GN=Carhsp1 PE=2 SV=1	-	0
MCG23000, isoform CRA_b OS=Mus musculus OX=10090 GN=Rps18 PE=2 SV=1	-	0
Predicted gene 10260 OS=Mus musculus OX=10090 GN=Gm10260 PE=3 SV=2	-	0
MCG116671 OS=Mus musculus OX=10090 GN=Gm11361 PE=3 SV=1	-	0
40S ribosomal protein S18 OS=Mus musculus OX=10090 GN=Rps18 PE=1 SV=3	-	0
40S ribosomal protein S18 OS=Mus musculus OX=10090 GN=Rps18 PE=3 SV=1	-	0
Fragile X mental retardation protein FMRP OS=Mus musculus OX=10090 GN=Fmr1 PE=2 SV=1	-	0
Synaptic functional regulator FMR1 OS=Mus musculus OX=10090 GN=Fmr1 PE=1 SV=1	-	0
Fragile X mental retardation syndrome 1 homolog OS=Mus musculus OX=10090 GN=Fmr1 PE=1 SV=1	-	0
Fragile X mental retardation syndrome-related protein 2 OS=Mus musculus OX=10090 GN=Fxr2 PE=1 SV=1	-	0
Uncharacterized protein (Fragment) OS=Mus musculus OX=10090 GN=Fmr1 PE=2 SV=2	-	0
Uncharacterized protein (Fragment) OS=Mus musculus OX=10090 GN=Fmr1 PE=2 SV=1	-	0
Uncharacterized protein (Fragment) OS=Mus musculus OX=10090 GN=Fxr2 PE=2 SV=1	-	0
Uncharacterized protein (Fragment) OS=Mus musculus OX=10090 GN=Ncf4 PE=2 SV=1	-	0
p40phox OS=Mus musculus OX=10090 GN=Ncf4 PE=2 SV=1	-	0
Neutrophil cytosol factor 4 (Fragment) OS=Mus musculus OX=10090 GN=Ncf4 PE=1 SV=2	-	0
Neutrophil cytosol factor 4 OS=Mus musculus OX=10090 GN=Ncf4 PE=1 SV=2	-	0
CLIP-associating protein 2 OS=Mus musculus OX=10090 GN=Clasp2 PE=1 SV=1	-	0
CLIP-associating protein 1 OS=Mus musculus OX=10090 GN=Clasp1 PE=1 SV=1	-	0
CLIP-associating protein 1 OS=Mus musculus OX=10090 GN=Clasp1 PE=1 SV=2	-	0
Clasp2 protein OS=Mus musculus OX=10090 GN=Clasp2 PE=2 SV=1	-	0
Clasp1 protein OS=Mus musculus OX=10090 GN=Clasp1 PE=2 SV=1	-	0
40S ribosomal protein S6 OS=Mus musculus OX=10090 PE=2 SV=1	-	0
40S ribosomal protein S6 OS=Mus musculus OX=10090 GN=Rps6 PE=1 SV=1	-	0
MKIAA4193 protein (Fragment) OS=Mus musculus OX=10090 GN=Hnrnpm PE=2 SV=1	-	0
Uncharacterized protein OS=Mus musculus OX=10090 GN=Hnrnpm PE=2 SV=1	-	0
Uncharacterized protein OS=Mus musculus OX=10090 GN=Hnrnpm PE=1 SV=1	-	0
Heterogeneous nuclear ribonucleoprotein M OS=Mus musculus OX=10090 GN=Hnrnpm PE=1 SV=1	-	0
Heterogeneous nuclear ribonucleoprotein M OS=Mus musculus OX=10090 GN=Hnrnpm PE=1 SV=3	-	0
Heterogeneous nuclear ribonucleoprotein M (Fragment) OS=Mus musculus OX=10090 GN=Hnrnpm PE=1 SV=1	-	0
EG624219 protein (Fragment) OS=Mus musculus OX=10090 GN=Angptl8 PE=2 SV=1	-	0
Betatrophin (Fragment) OS=Mus musculus OX=10090 GN=Angptl8 PE=2 SV=1	-	0
Rifl OS=Mus musculus OX=10090 GN=Angptl8 PE=2 SV=1	-	0
Angiopoietin-like protein 8 OS=Mus musculus OX=10090 GN=Angptl8 PE=2 SV=2	-	0
GTP-binding nuclear protein Ran OS=Mus musculus OX=10090 GN=Ran PE=2 SV=1	-	0
GTP-binding nuclear protein Ran OS=Mus musculus OX=10090 GN=Ran PE=1 SV=3	-	0
Ryanodine receptor 3 OS=Mus musculus OX=10090 GN=Ryr3 PE=1 SV=1	-	0
cAMP-dependent protein kinase type II-beta regulatory subunit OS=Mus musculus OX=10090 GN=Prkar2b PE=1 SV=3	-	0
Uncharacterized protein OS=Mus musculus OX=10090 GN=Prkar2b PE=2 SV=1	-	0
cAMP-dependent protein kinase type II-beta regulatory subunit OS=Mus musculus OX=10090 GN=Prkar2b PE=1 SV=1	-	0
40S ribosomal protein S26 OS=Mus musculus OX=10090 GN=Rps26 PE=1 SV=1	-	0
40S ribosomal protein S26 OS=Mus musculus OX=10090 GN=Rps26 PE=1 SV=3	-	0
Hepatocyte growth factor-regulated tyrosine kinase substrate OS=Mus musculus OX=10090 GN=Hgs PE=1 SV=1	-	0
Hepatocyte growth factor-regulated tyrosine kinase substrate OS=Mus musculus OX=10090 GN=Hgs PE=2 SV=1	-	0
Hepatocyte growth factor-regulated tyrosine kinase substrate OS=Mus musculus OX=10090 GN=Hgs PE=1 SV=2	-	0
Uncharacterized protein OS=Mus musculus OX=10090 GN=Bag3 PE=2 SV=1	-	0
BCL2-associated athanogene 3 OS=Mus musculus OX=10090 GN=Bag3 PE=2 SV=1	-	0
BAG family molecular chaperone regulator 3 OS=Mus musculus OX=10090 GN=Bag3 PE=1 SV=2	-	0
14-3-3 protein beta/alpha (Fragment) OS=Mus musculus OX=10090 GN=Ywhab PE=1 SV=1	-	0
ADP-ribosylation factor 4 (Fragment) OS=Mus musculus OX=10090 GN=Arf4 PE=1 SV=1	-	0
Rpl7a protein (Fragment) OS=Mus musculus OX=10090 GN=Rpl7a PE=2 SV=1	-	0
Ribosomal protein L7A OS=Mus musculus OX=10090 GN=Rpl7a PE=2 SV=1	-	0
MCG11348 OS=Mus musculus OX=10090 GN=Rpl7a PE=1 SV=1	-	0
60S ribosomal protein L7a OS=Mus musculus OX=10090 GN=Rpl7a PE=1 SV=2	-	0
Uncharacterized protein OS=Mus musculus OX=10090 GN=Gm5766 PE=2 SV=1	-	0
REVERSED Dynein regulatory complex protein 1 OS=Mus musculus OX=10090 GN=Drc1 PE=1 SV=1	-	0
Huntingtin interacting protein 2, isoform CRA_e OS=Mus musculus OX=10090 GN=Ube2k PE=1 SV=1	-	0
Uncharacterized protein OS=Mus musculus OX=10090 GN=Ube2k PE=2 SV=1	-	0
Ubiquitin-conjugating enzyme E2 K OS=Mus musculus OX=10090 GN=Ube2k PE=1 SV=1	-	0
Ubiquitin-conjugating enzyme E2 K OS=Mus musculus OX=10090 GN=Ube2k PE=1 SV=3	-	0
Ubiquitin-conjugating enzyme E2 K (Fragment) OS=Mus musculus OX=10090 GN=Ube2k PE=1 SV=1	-	0
Elongation factor 1-delta (Fragment) OS=Mus musculus OX=10090 GN=Eef1d PE=1 SV=1	-	0
Elongation factor 1-delta OS=Mus musculus OX=10090 GN=Eef1d PE=1 SV=1	-	0
Eef1d protein OS=Mus musculus OX=10090 GN=Eef1d PE=1 SV=1	-	0
Elongation factor 1-delta (Fragment) OS=Mus musculus OX=10090 GN=Eef1d PE=1 SV=8	-	0
Elongation factor 1-delta OS=Mus musculus OX=10090 GN=Eef1d PE=1 SV=3	-	0
Proteasome (Prosome, macropain) 26S subunit, non-ATPase, 7 OS=Mus musculus OX=10090 GN=Psmd7 PE=1 SV=1	-	0
26S proteasome non-ATPase regulatory subunit 7 OS=Mus musculus OX=10090 GN=Psmd7 PE=1 SV=2	-	0
DEAD (Asp-Glu-Ala-Asp) box polypeptide 1 OS=Mus musculus OX=10090 GN=Ddx1 PE=2 SV=1	-	0
ATP-dependent RNA helicase DDX1 OS=Mus musculus OX=10090 GN=Ddx1 PE=1 SV=1	-	0
Uncharacterized protein OS=Mus musculus OX=10090 GN=Ddx1 PE=2 SV=1	-	0
Uncharacterized protein OS=Mus musculus OX=10090 GN=Cops5 PE=2 SV=1	-	0
COP9 signalosome complex subunit 5 (Fragment) OS=Mus musculus OX=10090 GN=Cops5 PE=1 SV=1	-	0
COP9 signalosome complex subunit 5 OS=Mus musculus OX=10090 GN=Cops5 PE=1 SV=3	-	0
Rps16 protein (Fragment) OS=Mus musculus OX=10090 GN=Rps16 PE=2 SV=1	-	0
Rps16 protein OS=Mus musculus OX=10090 GN=Rps16 PE=2 SV=1	-	0
MCG123443 OS=Mus musculus OX=10090 GN=Rps16 PE=1 SV=1	-	0
40S ribosomal protein S16 OS=Mus musculus OX=10090 GN=Rps16 PE=1 SV=4	-	0
Testis-expressed protein 44 OS=Mus musculus OX=10090 GN=Tex44 PE=2 SV=2	-	0
Uncharacterized protein (Fragment) OS=Mus musculus OX=10090 GN=Ppp2r5a PE=2 SV=1	-	0
Serine/threonine-protein phosphatase 2A 56 kDa regulatory subunit alpha isoform OS=Mus musculus OX=10090 GN=Ppp2r5a PE=1 SV=1	-	0
Serine/threonine-protein phosphatase 2A 56 kDa regulatory subunit alpha isoform (Fragment) OS=Mus musculus OX=10090 GN=Ppp2r5a PE=1 SV=1	-	0
Far upstream element-binding protein 1 OS=Mus musculus OX=10090 GN=Fubp1 PE=1 SV=1	-	0
Far upstream element (FUSE) binding protein 1 OS=Mus musculus OX=10090 GN=Fubp1 PE=2 SV=1	-	0
Uncharacterized protein OS=Mus musculus OX=10090 GN=Fubp1 PE=2 SV=1	-	0
Far upstream element-binding protein 1 (Fragment) OS=Mus musculus OX=10090 GN=Fubp1 PE=1 SV=1	-	0
Mid1 interacting protein 1 (Gastrulation specific G12-like (Zebrafish)), isoform CRA_b OS=Mus musculus OX=10090 GN=Mid1ip1 PE=1 SV=1	-	0
Mid1-interacting protein 1 OS=Mus musculus OX=10090 GN=Mid1ip1 PE=1 SV=1	-	0
MCG1030945 OS=Mus musculus OX=10090 GN=Tent5d PE=4 SV=1	-	0
Predicted gene 8994 OS=Mus musculus OX=10090 GN=Gm8994 PE=3 SV=2	-	0
Predicted pseudogene 5580 OS=Mus musculus OX=10090 GN=Gm5580 PE=3 SV=1	-	0
Eukaryotic initiation factor 4A-III OS=Mus musculus OX=10090 GN=Eif4a3 PE=1 SV=3	-	0
Hermansky-Pudlak syndrome 4 homolog (Human) OS=Mus musculus OX=10090 GN=Hps4 PE=2 SV=1	-	0
Hermansky-Pudlak syndrome 4 homolog (Human), isoform CRA_b (Fragment) OS=Mus musculus OX=10090 GN=Hps4 PE=2 SV=1	-	0
Uncharacterized protein OS=Mus musculus OX=10090 GN=Hps4 PE=2 SV=1	-	0
Hermansky-Pudlak syndrome 4 protein homolog OS=Mus musculus OX=10090 GN=Hps4 PE=1 SV=2	-	0
Uncharacterized protein OS=Mus musculus OX=10090 GN=Nap1l4 PE=2 SV=1	-	0
Nap1l4 protein OS=Mus musculus OX=10090 GN=Nap1l4 PE=1 SV=1	-	0
Nucleosome assembly protein 1-like 4 OS=Mus musculus OX=10090 GN=Nap1l4 PE=1 SV=1	-	0
Nucleosome assembly protein 1-like 4 (Fragment) OS=Mus musculus OX=10090 GN=Nap1l4 PE=1 SV=1	-	0
Serine protease 41 OS=Mus musculus OX=10090 GN=Prss41 PE=1 SV=1	-	0
Uncharacterized protein OS=Mus musculus OX=10090 GN=Prss41 PE=2 SV=1	-	0
Dynein, axonemal, heavy chain 10 OS=Mus musculus OX=10090 GN=Dnah10 PE=1 SV=2	-	0
REVERSED Striated muscle-specific serine/threonine-protein kinase OS=Mus musculus OX=10090 GN=Speg PE=1 SV=1	-	0
REVERSED Striated muscle-specific serine/threonine-protein kinase OS=Mus musculus OX=10090 GN=Speg PE=1 SV=2	-	0
REVERSED Striated muscle-specific serine/threonine-protein kinase (Fragment) OS=Mus musculus OX=10090 GN=Speg PE=1 SV=1	-	0
Heat shock 70 kDa protein 4 OS=Mus musculus OX=10090 GN=Hspa4 PE=1 SV=1	-	0
Heat shock protein 4 OS=Mus musculus OX=10090 GN=Hspa4 PE=2 SV=1	-	0
MKIAA4025 protein (Fragment) OS=Mus musculus OX=10090 GN=Hspa4 PE=2 SV=1	-	0
Uncharacterized protein (Fragment) OS=Mus musculus OX=10090 GN=Hspa4 PE=2 SV=1	-	0
Ubqln1 protein OS=Mus musculus OX=10090 GN=Ubqln1 PE=2 SV=1	-	0
Uncharacterized protein OS=Mus musculus OX=10090 GN=Ubqln1 PE=2 SV=1	-	0
Ubiquilin-1 OS=Mus musculus OX=10090 GN=Ubqln1 PE=1 SV=1	-	0
REVERSED Serine/threonine-protein kinase OS=Mus musculus OX=10090 GN=Prkd3 PE=1 SV=1	-	0
REVERSED Serine/threonine-protein kinase D3 OS=Mus musculus OX=10090 GN=Prkd3 PE=1 SV=1	-	0
Long-chain-specific acyl-CoA dehydrogenase, mitochondrial OS=Mus musculus OX=10090 GN=Acadl PE=1 SV=1	-	0
Long-chain specific acyl-CoA dehydrogenase, mitochondrial OS=Mus musculus OX=10090 GN=Acadl PE=1 SV=2	-	0
REVERSED DnaJ heat shock protein family (Hsp40) member C13 OS=Mus musculus OX=10090 GN=Dnajc13 PE=1 SV=1	-	0
REVERSED Uncharacterized protein (Fragment) OS=Mus musculus OX=10090 GN=Dnajc13 PE=2 SV=1	-	0
REVERSED Uncharacterized protein (Fragment) OS=Mus musculus OX=10090 PE=2 SV=1	-	0
Piezo-type mechanosensitive ion channel component OS=Mus musculus OX=10090 GN=Piezo2 PE=2 SV=1	-	0
Exportin-T OS=Mus musculus OX=10090 GN=Xpot PE=1 SV=1	-	0
Exportin-T OS=Mus musculus OX=10090 GN=Xpot PE=1 SV=3	-	0
Exportin-T (Fragment) OS=Mus musculus OX=10090 GN=Xpot PE=1 SV=1	-	0
Psmd5 protein (Fragment) OS=Mus musculus OX=10090 GN=Psmd5 PE=2 SV=1	-	0
26S proteasome non-ATPase regulatory subunit 5 (Fragment) OS=Mus musculus OX=10090 GN=Psmd5 PE=1 SV=1	-	0
26S proteasome non-ATPase regulatory subunit 5 OS=Mus musculus OX=10090 GN=Psmd5 PE=1 SV=4	-	0
Uncharacterized protein OS=Mus musculus OX=10090 GN=Dnaja2 PE=2 SV=1	-	0
DnaJ homolog subfamily A member 2 OS=Mus musculus OX=10090 GN=Dnaja2 PE=1 SV=1	-	0
Procollagen-lysine,2-oxoglutarate 5-dioxygenase 1 OS=Mus musculus OX=10090 GN=Plod1 PE=1 SV=1	-	0
Uncharacterized protein (Fragment) OS=Mus musculus OX=10090 GN=Plod1 PE=2 SV=1	-	0
Uncharacterized protein C16orf96 homolog OS=Mus musculus OX=10090 PE=2 SV=1	-	0
Uncharacterized protein OS=Mus musculus OX=10090 GN=Etf1 PE=2 SV=1	-	0
ERF1 (Fragment) OS=Mus musculus OX=10090 GN=Etf1 PE=2 SV=1	-	0
Eukaryotic peptide chain release factor subunit 1 OS=Mus musculus OX=10090 GN=Etf1 PE=1 SV=4	-	0
REVERSED Endothelial differentiation-related factor 1 OS=Mus musculus OX=10090 GN=Edf1 PE=1 SV=1	-	0
MOB kinase activator 3A (Fragment) OS=Mus musculus OX=10090 GN=Mob3a PE=1 SV=1	-	0
MOB kinase activator 3A OS=Mus musculus OX=10090 GN=Mob3a PE=1 SV=1	-	0
REVERSED Ras homolog OS=Mus musculus OX=10090 GN=Rheb PE=2 SV=1	-	0
REVERSED RHEB-like protein OS=Mus musculus OX=10090 GN=Rheb PE=1 SV=1	-	0
REVERSED GTP-binding protein Rheb OS=Mus musculus OX=10090 GN=Rheb PE=1 SV=1	-	0
Thrombospondin-3 OS=Mus musculus OX=10090 GN=Thbs3 PE=1 SV=1	-	0
Thrombospondin-3 OS=Mus musculus OX=10090 GN=Thbs3 PE=1 SV=2	-	0
Thrombospondin 3 (Fragment) OS=Mus musculus OX=10090 PE=4 SV=1	-	0
REVERSED Tensin 1 OS=Mus musculus OX=10090 GN=Tns1 PE=1 SV=1	-	0
REVERSED Tensin 1 (Fragment) OS=Mus musculus OX=10090 GN=Tns1 PE=1 SV=1	-	0
REVERSED Tns1 protein (Fragment) OS=Mus musculus OX=10090 GN=Tns1 PE=2 SV=1	-	0
REVERSED Uncharacterized protein (Fragment) OS=Mus musculus OX=10090 GN=Tns1 PE=2 SV=1	-	0
Very low-density lipoprotein receptor OS=Mus musculus OX=10090 GN=Vldlr PE=1 SV=1	-	0
Very low density lipoprotein receptor (Fragment) OS=Mus musculus OX=10090 PE=4 SV=1	-	0
Uncharacterized protein OS=Mus musculus OX=10090 GN=Vldlr PE=2 SV=1	-	0
Very low-density lipoprotein receptor (Fragment) OS=Mus musculus OX=10090 GN=Vldlr PE=1 SV=1	-	0
Large tegument protein deneddylase OS=Murid herpesvirus 1 OX=10366 GN=M48 PE=3 SV=1	-	0
Large tegument protein deneddylase OS=Murid herpesvirus 1 (strain K181) OX=69156 GN=M48 PE=3 SV=1	-	0
M48 protein OS=Murid herpesvirus 1 OX=10366 GN=M48 PE=3 SV=1	-	0
REVERSED Plakophilin-3 OS=Mus musculus OX=10090 GN=Pkp3 PE=1 SV=2	-	0
REVERSED Plakophilin-3 (Fragment) OS=Mus musculus OX=10090 GN=Pkp3 PE=1 SV=1	-	0
Uncharacterized protein OS=Mus musculus OX=10090 GN=Atp5o PE=2 SV=1	-	0
ATP synthase subunit O, mitochondrial OS=Mus musculus OX=10090 GN=Atp5po PE=1 SV=1	-	0
ATP synthase, H+-transporting, mitochondrial F1 complex, O subunit (Fragment) OS=Mus musculus OX=10090 GN=Atp5o PE=1 SV=8	-	0
ATP synthase, H+-transporting, mitochondrial F1 complex, O subunit (Fragment) OS=Mus musculus OX=10090 GN=Atp5o PE=1 SV=1	-	0
39S ribosomal protein L12, mitochondrial OS=Mus musculus OX=10090 GN=Mrpl12 PE=1 SV=2	-	0
MCG116026, isoform CRA_a OS=Mus musculus OX=10090 GN=Rab9 PE=1 SV=1	-	0
RAB9, member RAS oncogene family (Fragment) OS=Mus musculus OX=10090 GN=Rab9 PE=1 SV=1	-	0
Ras-related protein Rab-9A OS=Mus musculus OX=10090 GN=Rab9a PE=1 SV=1	-	0
Sorcin OS=Mus musculus OX=10090 GN=Sri PE=1 SV=1	-	0
Ikbkg protein OS=Mus musculus OX=10090 GN=Ikbkg PE=1 SV=1	-	0
Inhibitor of kappaB kinase gamma OS=Mus musculus OX=10090 GN=Ikbkg PE=1 SV=1	-	0
NF-kappa-B essential modulator OS=Mus musculus OX=10090 GN=Ikbkg PE=1 SV=1	-	0
NF-kappa-B essential modulator OS=Mus musculus OX=10090 GN=Ikbkg PE=1 SV=2	-	0
Uncharacterized protein OS=Mus musculus OX=10090 GN=Trpc3 PE=2 SV=1	-	0
Short transient receptor potential channel 3 OS=Mus musculus OX=10090 GN=Trpc3 PE=1 SV=1	-	0
Transient receptor potential cation channel subfamily C member 3 OS=Mus musculus OX=10090 GN=Trpc3 PE=2 SV=1	-	0
Trpc3 protein (Fragment) OS=Mus musculus OX=10090 GN=Trpc3 PE=2 SV=1	-	0
Short transient receptor potential channel 3 OS=Mus musculus OX=10090 GN=Trpc3 PE=2 SV=1	-	0
Neuralized-like protein 4 OS=Mus musculus OX=10090 GN=Neurl4 PE=1 SV=1	-	0
Neurl4 protein OS=Mus musculus OX=10090 GN=Neurl4 PE=2 SV=1	-	0
Neuralized-like protein 4 (Fragment) OS=Mus musculus OX=10090 GN=Neurl4 PE=1 SV=1	-	0
REVERSED Tetratricopeptide repeat protein 21A OS=Mus musculus OX=10090 GN=Ttc21a PE=1 SV=2	-	0
Myotrophin OS=Mus musculus OX=10090 GN=Mtpn PE=1 SV=2	-	0
REVERSED Nuclear receptor subfamily 2, group E, member 3, isoform CRA_c OS=Mus musculus OX=10090 GN=Nr2e3 PE=2 SV=1	-	0
REVERSED Photoreceptor-specific nuclear receptor OS=Mus musculus OX=10090 GN=Nr2e3 PE=1 SV=1	-	0
Rpl30 protein OS=Mus musculus OX=10090 GN=Rpl30 PE=2 SV=1	-	0
MCG20799 OS=Mus musculus OX=10090 GN=Rpl30 PE=1 SV=1	-	0
60S ribosomal protein L30 OS=Mus musculus OX=10090 GN=Rpl30 PE=1 SV=1	-	0
60S ribosomal protein L30 OS=Mus musculus OX=10090 GN=Rpl30 PE=1 SV=2	-	0
REVERSED MCG67716 OS=Mus musculus OX=10090 GN=Gm5538 PE=4 SV=1	-	0
REVERSED Glutamate receptor ionotropic, NMDA 2B OS=Mus musculus OX=10090 GN=Grin2b PE=1 SV=1	-	0
REVERSED Glutamate receptor ionotropic, NMDA 2B OS=Mus musculus OX=10090 GN=Grin2b PE=1 SV=3	-	0
Pgm2 protein (Fragment) OS=Mus musculus OX=10090 GN=Pgm1 PE=2 SV=1	-	0
Phosphoglucomutase 2 OS=Mus musculus OX=10090 GN=Pgm1 PE=2 SV=1	-	0
Uncharacterized protein OS=Mus musculus OX=10090 GN=Pgm1 PE=2 SV=1	-	0
Phosphoglucomutase-1 OS=Mus musculus OX=10090 GN=Pgm1 PE=1 SV=4	-	0
Phosphoglucomutase-1 OS=Mus musculus OX=10090 GN=Pgm1 PE=1 SV=1	-	0
Uncharacterized protein OS=Mus musculus OX=10090 GN=Cops2 PE=2 SV=1	-	0
COP9 signalosome complex subunit 2 OS=Mus musculus OX=10090 GN=Cops2 PE=1 SV=1	-	0
REVERSED Cdc42-interacting protein 4 OS=Mus musculus OX=10090 GN=Trip10 PE=1 SV=2	-	0
Coatomer subunit delta OS=Mus musculus OX=10090 GN=Arcn1 PE=2 SV=1	-	0
Coatomer subunit delta OS=Mus musculus OX=10090 GN=Arcn1 PE=1 SV=2	-	0
Coatomer subunit delta (Fragment) OS=Mus musculus OX=10090 GN=Arcn1 PE=2 SV=1	-	0
Ser/thr kinase OS=Monkeypox virus OX=10244 GN=MPXV-CAM1990_02-154 PE=4 SV=1	-	0
REVERSED Titin OS=Mus musculus OX=10090 GN=Ttn PE=1 SV=1	-	0
A51R OS=Monkeypox virus OX=10244 GN=A51R PE=4 SV=1	-	0
A51R OS=Monkeypox virus (strain Zaire-96-I-16) OX=619591 GN=A51R PE=4 SV=1	-	0
CPXV189 protein OS=Cowpox virus OX=10243 GN=CPXV189 PE=4 SV=1	-	0
MPXV-COP-154 OS=Monkeypox virus OX=10244 GN=MPXV-COP-154 PE=4 SV=1	-	0
Uncharacterized protein OS=Monkeypox virus OX=10244 GN=A51R PE=4 SV=1	-	0
Uncharacterized protein OS=Monkeypox virus OX=10244 GN=MPXV_USA2003_039_172 PE=4 SV=1	-	0
Uncharacterized protein OS=Cowpox virus OX=10243 GN=CPXV_GER91_3_177 PE=4 SV=1	-	0
A54R protein OS=Cowpox virus OX=10243 GN=A54R PE=4 SV=1	-	0
Uncharacterized protein OS=Cowpox virus OX=10243 GN=CPXV_GER2002_MKY_178 PE=4 SV=1	-	0
Uncharacterized protein OS=Cowpox virus OX=10243 GN=CPXV_FIN2000_MAN_178 PE=4 SV=1	-	0
Uncharacterized protein OS=Cowpox virus OX=10243 GN=CPXV_AUS1999_867_178 PE=4 SV=1	-	0
Uncharacterized protein OS=Cowpox virus OX=10243 GN=A54R PE=4 SV=1	-	0
Chaperonin containing TCP-1 theta subunit OS=Mus musculus OX=10090 GN=Cctq PE=3 SV=1	-	0
Uncharacterized protein OS=Mus musculus OX=10090 GN=Cct8 PE=2 SV=1	-	0
MKIAA0002 protein (Fragment) OS=Mus musculus OX=10090 GN=Cct8 PE=2 SV=1	-	0
Chaperonin subunit 8 (Theta), isoform CRA_a OS=Mus musculus OX=10090 GN=Cct8 PE=1 SV=1	-	0
T-complex protein 1 subunit theta OS=Mus musculus OX=10090 GN=Cct8 PE=1 SV=3	-	0
Uncharacterized protein (Fragment) OS=Mus musculus OX=10090 GN=Cct8 PE=2 SV=1	-	0
T-complex protein 1 subunit theta OS=Mus musculus OX=10090 GN=Cct8 PE=1 SV=1	-	0
T-complex protein 1 subunit theta (Fragment) OS=Mus musculus OX=10090 GN=Cct8 PE=1 SV=1	-	0
Kinesin-like protein KIF28P OS=Mus musculus OX=10090 GN=Kif28p PE=3 SV=1	-	0
Kinesin family member 28 OS=Mus musculus OX=10090 GN=Kif28 PE=3 SV=3	-	0
Kinesin family member 28 OS=Mus musculus OX=10090 GN=Kif28 PE=3 SV=1	-	0
Kinesin-like protein OS=Mus musculus OX=10090 GN=Kif28 PE=3 SV=2	-	0
Phosphoserine aminotransferase OS=Mus musculus OX=10090 GN=Psat1 PE=2 SV=1	-	0
Phosphoserine aminotransferase OS=Mus musculus OX=10090 GN=Psat1 PE=1 SV=1	-	0
Phosphoserine aminotransferase (Fragment) OS=Mus musculus OX=10090 GN=Psat1 PE=1 SV=1	-	0
Cyclin-dependent kinase 8 OS=Mus musculus OX=10090 GN=Cdk8 PE=1 SV=1	-	0
Cyclin-dependent kinase 8 OS=Mus musculus OX=10090 GN=Cdk8 PE=1 SV=3	-	0
Cyclin-dependent kinase 8 (Fragment) OS=Mus musculus OX=10090 GN=Cdk8 PE=1 SV=1	-	0
REVERSED MAM domain-containing glycosylphosphatidylinositol anchor protein 1 OS=Mus musculus OX=10090 GN=Mdga1 PE=1 SV=2	-	0
REVERSED MAM domain-containing glycosylphosphatidylinositol anchor protein 1 OS=Mus musculus OX=10090 GN=Mdga1 PE=1 SV=1	-	0
REVERSED MAM domain-containing glycosylphosphatidylinositol anchor protein 1 OS=Mus musculus OX=10090 GN=Mdga1 PE=2 SV=3	-	0
REVERSED Uncharacterized protein OS=Mus musculus OX=10090 GN=Dbp PE=2 SV=1	-	0
REVERSED D site-binding protein OS=Mus musculus OX=10090 GN=Dbp PE=4 SV=1	-	0
REVERSED D site-binding protein OS=Mus musculus OX=10090 GN=Dbp PE=1 SV=2	-	0
